# Supplementary material for: Exploring Trends in Neuromonitoring Use in a General Pediatric ICU: The Need for Standardized Guidance
Source: Children (Basel). 2022 Jun 22;9(7):934. doi: 10.3390/children9070934 (PMC9324621; doi:10.3390/children9070934)
Supplement: Supplementary file 1 [file children-09-00934-s001.zip]

Archive with 1 entries (1 files):
- children-1729812-supplementary.xlsx
