# Supplementary material for: Exploring Trends in Neuromonitoring Use in a General Pediatric ICU: The Need for Standardized Guidance
Source: Children (Basel). 2022 Jun 22;9(7):934. doi: 10.3390/children9070934 (PMC9324621; doi:10.3390/children9070934)
Supplement: Supplementary file 1 [file children-09-00934-s001.zip › children-1729812-supplementary.xlsx]

## Sheet: NM MASTER
record id	SexF1	AgeatICUAdmissionyears	PRISM3ProbabilityofDeath	resp_dx	heme_dx	cards_dx	other_dx	gi_dx	tox_dx	sirs_dx	renal_dx	neuro_dx	imaging	eeg	icp	nirs	pupil	tcd	deceased	disability	ecmo
1	0	2.58	0.17	1	0	0	0	0	0	0	0	0	0	0	0	0	0	0	0	0	0
2	1	0.99	1.08	0	0	0	0	0	0	1	0	0	0	0	0	0	0	0	0	0	0
3	0	11.62	0.17	1	0	0	0	0	0	0	0	0	0	0	0	0	0	0	0	0	0
4	0	9.69	0.29	0	0	0	1	0	0	0	0	0	0	0	0	0	0	0	0	0	0
5	0	0.73	0.17	1	0	0	0	0	0	0	0	0	0	0	0	0	0	0	0	0	0
6	0	22.85	0.17	1	0	0	0	0	0	0	0	0	0	0	0	0	0	0	0	0	0
7	0	1.25	0.17	1	0	0	0	0	0	0	0	0	0	0	0	0	0	0	0	0	0
8	1	0.74	0.22	0	0	1	0	0	0	0	0	0	0	0	0	1	0	0	0	1	0
9	0	1.04	0.17	1	0	0	0	0	0	0	0	0	0	0	0	0	0	0	0	0	0
10	0	15.51	0.59	1	0	0	0	0	0	0	0	0	0	0	0	0	0	0	0	0	0
11	0	3.98	0.17	1	0	0	0	0	0	0	0	0	0	0	0	0	0	0	0	0	0
12	0	0.54	0.17	0	0	0	0	0	0	0	0	1	0	0	0	0	0	0	0	0	0
13	0	17.53	0.17	1	0	0	0	0	0	0	0	0	0	0	0	0	0	0	0	0	0
14	0	8.03	0.17	0	0	1	0	0	0	0	0	0	0	0	0	0	0	0	0	0	0
15	0	5.59	0.17	1	0	0	0	0	0	0	0	0	0	0	0	0	0	0	0	0	0
16	1	16.38	0.17	0	0	0	0	0	0	0	0	1	0	0	0	0	0	0	0	0	0
17	1	16.12	5.29	0	1	0	0	0	0	0	0	0	0	1	0	0	0	0	0	0	0
18	1	20.6	2.2	1	0	0	0	0	0	0	0	0	0	0	0	0	0	0	0	0	0
19	0	14.14	13.74	0	1	0	0	0	0	0	0	0	1	0	0	0	1	0	1	0	0
20	1	2.53	0.17	1	0	0	0	0	0	0	0	0	0	0	0	0	0	0	0	0	0
21	1	11.43	0.17	0	0	0	1	0	0	0	0	0	0	0	0	0	0	0	0	0	0
22	0	1.29	2.73	1	0	0	0	0	0	0	0	0	0	0	0	0	0	0	0	0	0
23	0	5.35	0.17	1	0	0	0	0	0	0	0	0	0	0	0	0	0	0	0	0	0
24	0	20.03	0.17	0	0	0	1	0	0	0	0	0	0	0	0	0	0	0	0	0	0
25	1	10.12	0.66	0	0	0	0	0	0	1	0	0	0	0	0	0	0	0	0	0	0
26	0	13.79	0.75	0	0	0	0	0	0	0	0	1	1	0	0	0	0	0	0	0	0
27	0	4.82	1.17	0	0	0	0	0	0	0	0	1	1	0	0	0	0	0	0	0	0
28	0	2.69	0.37	0	0	0	0	0	0	0	0	1	1	0	1	0	0	0	0	0	0
29	1	17.13	0.37	0	0	0	0	0	0	0	0	1	1	0	0	0	0	0	0	0	0
30	1	1.66	0.47	0	0	0	0	0	0	0	0	1	1	0	0	0	0	0	0	0	0
31	0	4.74	0.17	0	0	0	0	0	0	0	0	1	1	0	0	0	0	0	0	0	0
32	1	16.03	4.22	0	0	0	0	0	0	1	0	0	0	0	0	0	0	0	0	0	0
33	0	7.82	0.17	1	0	0	0	0	0	0	0	0	0	0	0	0	0	0	0	0	0
34	1	2.79	0.17	1	0	0	0	0	0	0	0	0	0	0	0	0	0	0	0	0	0
35	1	5.25	0.17	1	0	0	0	0	0	0	0	0	0	0	0	0	0	0	0	0	0
36	0	4.82	0.17	0	0	0	0	0	0	0	0	1	0	0	0	0	0	0	0	0	0
37	0	14.22	0.37	1	0	0	0	0	0	0	0	0	0	0	0	0	0	0	0	0	0
38	1	14.33	3.45	1	0	0	0	0	0	0	0	0	0	0	0	0	0	0	0	0	0
39	1	13.9	0.17	1	0	0	0	0	0	0	0	0	0	0	0	0	0	0	0	0	0
40	0	2.34	0.59	0	0	0	0	0	0	0	0	1	0	0	0	0	0	0	0	0	0
41	1	3.31	0.17	1	0	0	0	0	0	0	0	0	0	0	0	0	0	0	0	0	0
42	1	13.93	0.37	0	0	0	0	0	0	0	0	1	1	0	0	0	0	0	0	0	0
43	1	16.02	0.59	0	0	0	0	0	0	0	1	0	0	0	0	0	0	0	0	0	0
44	0	5.28	0.17	1	0	0	0	0	0	0	0	0	0	0	0	0	0	0	0	0	0
45	1	0.62	0.17	0	0	0	0	0	0	0	0	1	1	1	1	1	0	0	0	1	0
46	0	1.68	0.17	0	0	0	0	0	0	0	0	1	0	0	0	0	0	0	0	0	0
47	0	7.71	0.17	0	0	0	0	0	0	0	0	1	0	0	0	0	0	0	0	0	0
48	1	10.34	0.56	0	0	0	0	0	0	0	0	1	0	1	0	0	0	0	0	0	0
49	1	3.28	0.17	0	0	0	0	0	0	0	0	1	1	0	0	0	0	0	0	0	0
50	0	3.96	0.34	1	0	0	0	0	0	0	0	0	0	0	0	0	0	0	0	0	0
51	1	16.98	0.29	0	0	0	0	1	0	0	0	0	0	0	0	0	0	0	0	0	0
52	1	13.47	0.94	0	0	0	1	0	0	0	0	0	0	0	0	0	0	0	0	0	0
53	1	0.49	0.17	1	0	0	0	0	0	0	0	0	0	0	0	0	0	0	0	0	0
54	0	9.64	0.37	0	0	0	1	0	0	0	0	0	0	0	0	0	0	0	0	0	0
55	0	0.96	0.47	0	0	0	0	0	0	0	0	1	0	0	0	0	0	0	0	0	0
56	1	1.77	0.17	1	0	0	0	0	0	0	0	0	0	0	0	0	0	0	0	0	0
57	0	8.1	0.71	1	0	0	0	0	0	0	0	0	0	0	0	0	0	0	0	0	0
58	1	11.92	0.29	0	0	0	1	0	0	0	0	0	0	0	0	0	0	0	0	0	0
59	0	0.44	0.17	1	0	0	0	0	0	0	0	0	0	0	0	0	0	0	0	0	0
60	0	7.43	0.29	0	0	0	0	0	0	0	0	1	1	0	0	0	0	0	0	1	0
61	0	21.61	0.17	0	0	0	0	0	0	0	0	1	1	0	0	0	0	0	0	0	0
62	0	1.34	0.17	0	0	0	0	1	0	0	0	0	0	0	0	0	0	0	0	0	0
63	1	10.37	0.17	0	0	0	0	0	0	0	0	1	0	0	0	0	0	0	0	0	0
64	0	16.7	1.74	1	0	0	0	0	0	0	0	0	0	0	0	0	0	0	1	0	0
65	1	3	2.76	1	0	0	0	0	0	0	0	0	0	0	0	0	0	0	0	0	0
66	1	15.62	1.38	0	0	0	1	0	0	0	0	0	0	0	0	0	0	0	0	0	0
67	0	0.84	0.34	1	0	0	0	0	0	0	0	0	0	0	0	0	0	0	0	1	0
68	0	0.07	0.98	1	0	0	0	0	0	0	0	0	0	0	0	0	0	0	0	0	0
69	0	3.33	0.17	1	0	0	0	0	0	0	0	0	0	0	0	0	0	0	0	0	0
70	0	15.66	1.8	0	0	0	1	0	0	0	0	0	0	0	0	0	0	0	0	0	0
71	1	13.32	66.22	0	1	0	0	0	0	0	0	0	1	0	0	0	0	0	0	0	0
72	0	2.98	1.38	0	0	0	0	0	0	0	0	1	1	1	0	0	0	0	0	0	0
73	1	17.75	0.17	0	0	0	0	0	0	0	0	1	0	0	0	0	0	0	0	0	0
74	0	8.84	0.94	0	0	0	0	0	0	0	1	0	0	0	0	0	0	0	0	0	0
75	0	28.14	10.83	1	0	0	0	0	0	0	0	0	0	0	0	0	0	0	0	0	0
76	0	17.91	0.71	0	0	0	0	0	0	1	0	0	0	0	0	0	0	0	0	0	0
77	0	2.68	0.66	1	0	0	0	0	0	0	0	0	0	0	0	0	0	0	0	0	0
78	0	16.72	0.34	0	0	0	0	0	0	0	0	1	1	0	0	0	0	0	0	0	0
79	0	0.46	1.8	0	0	0	0	0	0	0	0	1	1	1	1	1	1	0	0	1	0
80	1	16.28	0.29	0	0	0	0	0	0	0	0	1	0	0	0	0	1	0	0	1	0
81	0	2.64	0.56	1	0	0	0	0	0	0	0	0	0	0	0	0	0	0	0	0	0
82	0	1.03	0.71	1	0	0	0	0	0	0	0	0	0	0	0	0	0	0	0	0	0
83	1	10.59	5.29	0	0	0	0	1	0	0	0	0	0	0	0	0	0	0	0	0	0
84	1	15.78	0.71	0	0	0	1	0	0	0	0	0	0	0	0	0	0	0	0	0	0
85	0	1.49	0.17	1	0	0	0	0	0	0	0	0	0	0	0	0	0	0	0	0	0
86	0	1.11	1.83	0	0	0	0	0	0	0	0	1	0	1	0	0	0	0	0	0	0
87	1	2.44	1.44	0	0	0	0	0	1	0	0	0	0	0	0	0	0	0	0	0	0
88	0	12.49	0.9	0	0	0	0	0	0	0	0	1	1	0	0	1	1	0	0	0	0
89	1	9.3	1.74	1	0	0	0	0	0	0	0	0	0	0	0	0	0	0	0	0	0
90	0	2.82	1.14	0	1	0	0	0	0	0	0	0	0	0	0	0	0	0	0	0	0
91	0	1.49	7.01	0	0	0	0	0	0	0	0	1	1	1	1	1	1	0	0	1	0
92	1	13.36	0.71	0	0	0	0	0	0	0	0	1	1	1	0	0	0	0	0	0	0
93	0	4.18	5.29	0	0	0	0	0	0	1	0	0	0	0	0	0	0	0	0	0	0
94	0	3.78	0.59	0	0	0	0	0	0	0	1	0	0	0	0	0	0	0	0	0	0
95	0	1.32	0.37	1	0	0	0	0	0	0	0	0	0	0	0	0	0	0	0	0	0
96	0	3.1	0.34	1	0	0	0	0	0	0	0	0	0	0	0	0	0	0	0	0	0
97	1	22.69	14.97	0	0	0	0	1	0	0	0	0	1	1	0	0	0	0	0	0	0
98	1	10.97	0.66	1	0	0	0	0	0	0	0	0	0	0	0	0	0	0	0	0	0
99	0	6	0.17	1	0	0	0	0	0	0	0	0	0	0	0	0	0	0	0	0	0
100	1	18.06	0.34	0	0	0	0	0	0	0	0	1	1	1	0	0	0	0	0	0	0
101	1	0.67	0.66	1	0	0	0	0	0	0	0	0	0	0	0	0	0	0	0	0	0
102	0	1.19	0.37	1	0	0	0	0	0	0	0	0	0	0	0	0	0	0	0	0	0
103	1	10.57	0.66	1	0	0	0	0	0	0	0	0	0	0	0	0	0	0	0	0	0
104	1	2.88	0.66	1	0	0	0	0	0	0	0	0	0	0	0	0	0	0	0	0	0
105	1	0.93	0.66	0	0	0	0	0	0	0	0	1	0	0	0	0	0	0	0	0	0
106	0	14.38	0.29	1	0	0	0	0	0	0	0	0	0	0	0	0	0	0	0	0	0
107	0	2.55	1.8	0	0	1	0	0	0	0	0	0	0	0	0	0	0	0	0	0	0
108	1	15.86	0.34	0	0	0	0	0	1	0	0	0	0	0	0	0	0	0	0	0	0
109	0	1.89	0.29	0	0	0	0	0	0	0	0	1	1	0	0	0	0	0	0	0	0
110	1	2.03	0.37	1	0	0	0	0	0	0	0	0	0	0	0	0	0	0	0	0	0
111	1	1.38	0.34	1	0	0	0	0	0	0	0	0	0	0	0	0	0	0	0	0	0
112	0	0.26	0.56	1	0	0	0	0	0	0	0	0	0	0	0	0	0	0	0	0	0
113	1	16.35	0.37	1	0	0	0	0	0	0	0	0	0	0	0	0	0	0	0	0	0
114	0	15.37	0.17	0	0	0	0	0	0	0	0	1	1	1	0	0	1	0	0	0	0
115	1	2.57	0.34	0	0	0	0	0	0	1	0	0	0	0	0	0	0	0	0	0	0
116	0	11.23	12.76	0	0	0	0	0	0	0	0	1	0	1	0	0	0	0	0	0	0
117	0	1.44	0.94	1	0	0	0	0	0	0	0	0	0	0	0	1	0	0	0	0	0
118	0	16.61	1.38	0	0	0	0	1	0	0	0	0	0	0	0	0	0	0	0	0	0
119	1	38.65	0.29	0	0	1	0	0	0	0	0	0	0	0	0	0	0	0	0	0	0
120	1	11.64	0.05	0	0	0	0	0	1	0	0	0	0	0	0	0	0	0	0	0	0
121	0	2.87	0.71	0	0	0	0	1	0	0	0	0	0	0	0	0	0	0	0	0	0
122	0	16.1	0.34	0	0	0	0	0	0	1	0	0	0	0	0	0	0	0	0	0	0
123	1	2.49	0.9	1	0	0	0	0	0	0	0	0	0	0	0	0	0	0	0	0	0
124	1	0.57	0.66	1	0	0	0	0	0	0	0	0	0	0	0	0	0	0	0	0	0
125	0	14.08	0.34	0	0	0	0	0	0	0	0	1	1	0	0	0	0	0	0	0	0
126	0	12.62	0.34	0	1	0	0	0	0	0	0	0	0	0	0	0	0	0	0	0	0
127	1	1.13	0.34	1	0	0	0	0	0	0	0	0	0	0	0	0	0	0	0	0	0
128	1	16.45	2.79	0	0	0	0	0	0	1	0	0	0	0	0	0	0	0	0	0	0
129	0	2.49	5.16	1	0	0	0	0	0	0	0	0	0	0	0	0	0	0	0	0	0
130	1	13.69	0.34	0	0	0	0	0	0	0	0	1	1	0	0	0	0	0	0	0	0
131	0	2.1	0.34	1	0	0	0	0	0	0	0	0	0	0	0	0	0	0	0	0	0
132	1	0.18	0.34	0	0	0	0	0	0	0	0	1	1	0	0	0	0	0	0	0	0
133	0	0.68	0.17	1	0	0	0	0	0	0	0	0	0	0	0	0	0	0	0	0	0
134	1	10.41	0.34	0	0	0	0	0	0	0	0	1	0	0	0	0	0	0	0	0	0
135	0	12.91	1.38	1	0	0	0	0	0	0	0	0	0	0	0	0	0	0	0	0	0
136	0	2.56	0.29	1	0	0	0	0	0	0	0	0	0	0	0	0	0	0	0	0	0
137	1	3.95	0.71	0	0	0	0	0	0	0	0	1	0	0	0	0	0	0	0	0	0
138	1	0.81	0.47	0	0	0	0	0	0	0	0	1	0	0	0	0	0	0	0	0	0
139	1	1.3	0.34	0	0	0	0	0	0	0	0	1	0	0	0	0	0	0	0	1	0
140	0	0.72	0.34	0	0	0	0	0	0	0	0	1	0	0	0	0	0	0	0	0	0
141	0	1.44	0.34	1	0	0	0	0	0	0	0	0	0	0	0	0	0	0	0	0	0
142	0	4.06	0.17	1	0	0	0	0	0	0	0	0	0	0	0	0	0	0	0	0	0
143	0	1.83	0.17	1	0	0	0	0	0	0	0	0	0	0	0	0	0	0	0	0	0
144	0	14.41	1.14	0	0	0	0	1	0	0	0	0	0	0	0	0	0	0	0	0	0
145	1	4.01	1.17	0	0	0	0	0	0	0	0	1	0	0	0	0	0	0	0	0	0
146	0	6.75	0.34	0	0	0	0	0	0	0	0	1	1	0	0	0	0	0	0	0	0
147	0	8.44	0.56	0	1	0	0	0	0	0	0	0	0	0	0	0	0	0	0	0	0
148	0	13.12	16.26	0	0	0	0	0	0	1	0	0	0	0	0	0	0	0	0	0	0
149	0	2.12	0.34	1	0	0	0	0	0	0	0	0	0	0	0	0	0	0	0	0	0
150	1	1.95	0.71	0	0	0	0	0	0	0	0	1	1	0	0	0	0	0	0	0	0
151	1	10.3	0.17	1	0	0	0	0	0	0	0	0	0	0	0	0	0	0	0	0	0
152	1	16.14	0.34	0	0	0	0	0	0	1	0	0	0	0	0	0	0	0	0	0	0
153	0	3.73	0.17	1	0	0	0	0	0	0	0	0	0	0	0	0	0	0	0	0	0
154	0	14.91	0.56	0	0	0	0	1	0	0	0	0	0	0	0	0	0	0	0	0	0
155	0	15.84	0.17	0	0	0	0	1	0	0	0	0	0	0	0	0	0	0	0	0	0
156	1	0.9	0.66	0	0	0	0	0	0	0	1	0	0	0	0	0	0	0	0	0	0
157	0	0.19	0.71	0	0	0	0	0	0	0	0	1	0	0	0	0	0	0	0	0	0
158	0	5.33	1.46	0	0	0	0	0	0	0	1	0	0	0	0	0	0	0	0	0	0
159	1	8.79	0.66	0	0	0	0	0	0	0	0	1	0	0	0	0	0	0	0	0	0
160	1	2.07	0.66	1	0	0	0	0	0	0	0	0	0	0	0	0	0	0	0	0	0
161	1	1.73	0.34	0	0	0	0	0	0	0	0	1	1	0	0	0	0	0	0	0	0
162	1	0.18	0.34	1	0	0	0	0	0	0	0	0	0	0	0	0	0	0	0	0	0
163	0	4.29	0.66	1	0	0	0	0	0	0	0	0	0	0	0	0	0	0	0	0	0
164	0	3.22	0.66	0	0	0	0	0	0	0	0	1	0	0	0	0	0	0	0	0	0
165	1	15.13	19.07	0	0	1	0	0	0	0	0	0	0	0	0	1	1	0	0	0	0
166	0	20.65	0.94	0	0	0	0	0	0	0	0	1	0	0	0	0	0	0	0	0	0
167	0	1.2	2.76	0	0	0	0	0	0	1	0	0	0	0	0	0	0	0	0	0	0
168	0	2.61	0.17	1	0	0	0	0	0	0	0	0	0	0	0	0	0	0	0	0	0
169	0	3.25	0.17	1	0	0	0	0	0	0	0	0	0	0	0	0	0	0	0	0	0
170	1	10.69	0.37	1	0	0	0	0	0	0	0	0	0	0	0	0	0	0	0	0	0
171	1	11.29	0.05	0	0	0	0	0	1	0	0	0	0	0	0	0	0	0	0	0	0
172	1	0.93	0.34	1	0	0	0	0	0	0	0	0	0	0	0	0	0	0	0	0	0
173	1	16.65	0.34	0	0	0	0	0	0	1	0	0	0	0	0	0	0	0	0	0	0
174	1	11.24	0.34	1	0	0	0	0	0	0	0	0	0	0	0	0	0	0	0	0	0
175	0	1.77	0.17	1	0	0	0	0	0	0	0	0	0	0	0	0	0	0	0	1	0
176	0	0.58	0.17	0	0	0	0	0	0	0	0	1	0	0	0	0	0	0	0	0	0
177	0	13.9	0.29	0	0	0	0	0	0	0	0	1	0	0	0	0	0	0	0	0	0
178	1	12.35	0.17	1	0	0	0	0	0	0	0	0	0	0	0	0	0	0	0	0	0
179	1	15.27	0.34	0	0	0	0	0	1	0	0	0	0	0	0	0	0	0	0	0	0
180	1	3.19	0.37	1	0	0	0	0	0	0	0	0	0	0	0	0	0	0	0	0	0
181	1	1.51	0.66	1	0	0	0	0	0	0	0	0	0	0	0	0	0	0	0	0	0
182	0	1.22	0.17	1	0	0	0	0	0	0	0	0	0	0	0	0	0	0	0	0	0
183	0	0.12	0.34	1	0	0	0	0	0	0	0	0	0	0	0	0	0	0	0	0	0
184	0	11.02	0.34	1	0	0	0	0	0	0	0	0	0	0	0	0	0	0	0	0	0
185	0	8.66	0.29	1	0	0	0	0	0	0	0	0	0	0	0	0	0	0	0	0	0
186	1	13.81	0.17	0	0	0	0	1	0	0	0	0	0	0	0	0	0	0	0	0	0
187	0	0.98	0.37	0	0	0	0	0	0	0	0	1	1	0	0	0	0	0	0	0	0
188	0	0.97	0.66	1	0	0	0	0	0	0	0	0	0	0	0	0	0	0	0	0	0
189	1	17.98	0.66	0	0	0	0	1	0	0	0	0	0	0	0	0	0	0	0	0	0
190	0	1.34	53.76	0	0	0	0	0	0	0	0	1	1	1	0	1	1	0	0	0	0
191	1	0.16	1.38	1	0	0	0	0	0	0	0	0	0	0	0	0	0	0	0	0	0
192	1	3.13	0.34	1	0	0	0	0	0	0	0	0	0	0	0	0	0	0	0	0	0
193	1	0.29	1.8	1	0	0	0	0	0	0	0	0	0	0	0	0	0	0	0	1	0
194	0	1.85	0.34	0	0	0	0	0	0	0	0	1	1	0	0	0	0	0	0	0	0
195	1	1.35	0.34	1	0	0	0	0	0	0	0	0	0	0	0	0	0	0	0	0	0
196	0	15.05	64.09	0	0	0	1	0	0	0	0	0	0	0	0	1	0	0	0	0	1
197	0	0.28	0.66	1	0	0	0	0	0	0	0	0	0	0	0	0	0	0	0	0	0
198	0	2.39	0.9	0	1	0	0	0	0	0	0	0	0	0	0	0	0	0	0	0	0
199	0	1.62	0.71	1	0	0	0	0	0	0	0	0	0	0	0	0	0	0	0	0	0
200	0	14.97	0.71	1	0	0	0	0	0	0	0	0	0	0	0	0	0	0	0	0	0
201	1	1.8	2.2	1	0	0	0	0	0	0	0	0	0	0	0	0	0	0	0	0	0
202	1	10.37	0.17	0	0	0	0	0	0	0	0	1	1	0	0	0	0	0	0	0	0
203	0	20.3	0.17	0	0	0	0	0	0	0	0	1	1	0	0	0	0	0	0	0	0
204	0	11.01	0.34	1	0	0	0	0	0	0	0	0	0	0	0	0	0	0	0	0	0
205	1	0.08	0.71	1	0	0	0	0	0	0	0	0	0	0	0	0	0	0	0	0	0
206	1	10.65	0.34	0	0	0	0	0	0	0	0	1	1	0	0	0	0	0	0	0	0
207	1	12.23	0.47	0	0	0	0	0	0	0	0	1	0	0	0	0	0	0	0	0	0
208	0	1.56	0.75	1	0	0	0	0	0	0	0	0	0	0	0	0	0	0	0	0	0
209	0	12.55	0.17	1	0	0	0	0	0	0	0	0	0	0	0	0	0	0	0	0	0
210	0	8.51	0.66	0	1	0	0	0	0	0	0	0	0	0	0	0	0	0	0	0	0
211	1	10.94	0.56	0	0	0	0	0	1	0	0	0	0	0	0	0	0	0	0	0	0
212	1	0.09	0.34	1	0	0	0	0	0	0	0	0	0	0	0	0	0	0	0	0	0
213	1	1.05	0.66	1	0	0	0	0	0	0	0	0	0	0	0	0	0	0	0	0	0
214	1	14.19	0.17	1	0	0	0	0	0	0	0	0	0	0	0	0	0	0	0	0	0
215	1	0.44	0.34	1	0	0	0	0	0	0	0	0	0	0	0	0	0	0	0	0	0
216	0	10.99	0.17	0	0	0	0	1	0	0	0	0	0	0	0	0	0	0	0	0	0
217	0	1.05	0.17	0	0	0	0	1	0	0	0	0	0	0	0	0	0	0	0	1	0
218	0	1.49	0.34	0	0	0	0	0	0	1	0	0	0	0	0	0	0	0	0	0	0
219	1	14.83	0.13	0	0	0	0	0	1	0	0	0	0	0	0	0	0	0	0	0	0
220	0	3.87	0.34	1	0	0	0	0	0	0	0	0	0	0	0	0	0	0	0	0	0
221	0	23.35	0.17	1	0	0	0	0	0	0	0	0	0	0	0	0	0	0	0	0	0
222	0	14.66	0.59	0	0	0	1	0	0	0	0	0	0	0	0	0	0	0	0	0	0
223	0	0.42	0.34	0	0	1	0	0	0	0	0	0	0	0	0	0	0	0	0	0	0
224	1	22.65	22.17	0	0	0	0	0	0	0	0	1	1	1	0	0	1	0	0	0	0
225	1	7.84	0.17	1	0	0	0	0	0	0	0	0	0	0	0	0	0	0	0	0	0
226	0	8.4	0.34	0	1	0	0	0	0	0	0	0	0	0	0	0	0	0	0	0	0
227	0	9.78	0.34	0	0	0	0	0	0	1	0	0	0	0	0	0	0	0	0	0	0
228	1	13.41	0.34	0	1	0	0	0	0	0	0	0	1	1	0	0	0	0	0	1	0
229	0	13.7	0.34	0	0	0	0	0	0	0	0	1	1	0	0	0	0	1	0	0	0
230	0	0.99	0.84	1	0	0	0	0	0	0	0	0	0	0	0	0	0	0	0	0	0
231	0	0.62	0.34	1	0	0	0	0	0	0	0	0	0	0	0	1	0	0	0	1	0
232	0	1.05	13.41	0	0	0	0	1	0	0	0	0	0	0	0	0	0	0	0	1	0
233	1	1.09	0.59	1	0	0	0	0	0	0	0	0	0	0	0	0	0	0	0	0	0
234	1	0.29	0.34	0	0	0	0	0	1	0	0	0	0	0	0	0	0	0	0	0	0
235	1	2.31	0.17	0	0	0	1	0	0	0	0	0	0	0	0	0	0	0	0	0	0
236	0	0.53	0.34	1	0	0	0	0	0	0	0	0	0	0	0	0	0	0	0	0	0
237	1	11.84	0.17	0	0	0	0	1	0	0	0	0	0	0	0	0	0	0	0	0	0
238	1	2.14	0.34	1	0	0	0	0	0	0	0	0	0	0	0	0	0	0	0	0	0
239	0	0.97	9.58	0	0	0	0	0	0	1	0	0	0	0	0	0	0	0	0	0	0
240	0	2.27	2.22	0	0	0	0	0	0	0	1	0	0	0	0	0	0	0	0	0	0
241	0	3.24	0.17	1	0	0	0	0	0	0	0	0	0	0	0	0	0	0	0	0	0
242	0	1.51	0.17	1	0	0	0	0	0	0	0	0	0	0	0	0	0	0	0	0	0
243	0	1.14	0.17	1	0	0	0	0	0	0	0	0	0	0	0	0	0	0	0	0	0
244	1	1.47	0.59	0	0	0	0	0	0	0	0	1	1	0	1	0	0	0	0	0	0
245	0	6.31	0.56	1	0	0	0	0	0	0	0	0	0	0	0	0	0	0	0	0	0
246	0	1.46	66.22	0	0	0	0	0	0	0	0	1	1	1	0	1	1	0	1	0	0
247	0	0.68	0.34	1	0	0	0	0	0	0	0	0	0	0	0	0	0	0	0	0	0
248	1	8.7	0.34	0	0	0	0	0	0	0	0	1	1	1	0	0	0	0	0	0	0
249	1	16.01	0.47	0	0	0	0	1	0	0	0	0	0	0	0	0	0	0	0	0	0
250	0	0.11	0.66	1	0	0	0	0	0	0	0	0	0	0	0	0	0	0	0	0	0
251	1	1.51	0.17	1	0	0	0	0	0	0	0	0	0	0	0	0	0	0	0	0	0
252	0	12.31	0.05	0	0	0	0	0	1	0	0	0	0	0	0	0	0	0	0	0	0
253	0	2.6	0.75	0	0	0	0	0	0	0	0	1	1	0	0	0	0	0	0	0	0
254	0	4.05	1.38	0	0	0	0	0	0	1	0	0	0	0	0	0	0	0	0	0	0
255	0	1.72	0.71	1	0	0	0	0	0	0	0	0	0	0	0	0	0	0	0	0	0
256	0	9.81	0.29	0	0	0	0	0	0	0	0	1	0	0	0	0	0	0	0	0	0
257	1	13.65	89.4	0	0	1	0	0	0	0	0	0	1	1	0	1	1	0	0	0	1
258	0	13.48	17.44	0	0	0	0	0	0	1	0	0	0	0	0	1	0	0	0	0	0
259	1	0.25	0.17	0	0	0	0	0	0	0	0	1	0	0	0	0	0	0	0	0	0
260	0	8.96	0.17	0	0	0	0	0	0	0	1	0	0	0	0	0	0	0	0	0	0
261	1	9.8	0.17	0	1	0	0	0	0	0	0	0	0	0	0	0	0	0	0	0	0
262	1	5.87	0.17	0	0	1	0	0	0	0	0	0	0	0	0	0	0	0	0	0	0
263	1	1.21	0.34	1	0	0	0	0	0	0	0	0	0	0	0	0	0	0	0	0	0
264	0	15.65	0.17	0	0	0	0	0	0	0	0	1	0	0	0	0	0	0	0	0	0
265	1	7.6	1.08	1	0	0	0	0	0	0	0	0	0	0	0	0	0	0	0	0	0
266	1	3.67	0.34	1	0	0	0	0	0	0	0	0	0	0	0	0	0	0	0	0	0
267	1	16.54	0.2	0	0	0	0	0	1	0	0	0	0	0	0	0	0	0	0	0	0
268	0	14.6	0.34	0	1	0	0	0	0	0	0	0	0	0	0	0	0	0	0	0	0
269	1	3.6	0.17	1	0	0	0	0	0	0	0	0	0	0	0	0	0	0	0	0	0
270	1	2.34	3.45	0	1	0	0	0	0	0	0	0	0	0	0	0	0	0	0	0	0
271	1	2.65	0.17	1	0	0	0	0	0	0	0	0	0	0	0	0	0	0	0	0	0
272	0	4.73	0.34	1	0	0	0	0	0	0	0	0	0	0	0	0	0	0	0	0	0
273	0	0.69	0.29	0	0	0	0	0	0	0	0	1	0	0	0	0	0	0	0	0	0
274	0	0.05	0.43	1	0	0	0	0	0	0	0	0	0	0	0	0	0	0	0	0	0
275	1	2.15	0.34	1	0	0	0	0	0	0	0	0	0	0	0	0	0	0	0	0	0
276	1	1.86	0.56	0	0	0	0	0	0	0	0	1	1	1	0	0	1	0	0	0	0
277	1	3.93	0.34	0	0	0	0	0	0	0	0	1	1	0	0	0	0	0	0	0	0
278	1	0.08	0.66	1	0	0	0	0	0	0	0	0	0	0	0	0	0	0	0	0	0
279	0	17.27	0.29	1	0	0	0	0	0	0	0	0	0	0	0	0	0	0	0	0	0
280	0	1.85	0.34	1	0	0	0	0	0	0	0	0	0	1	0	0	0	0	0	0	0
281	1	2.8	0.59	0	0	0	0	0	0	0	0	1	1	0	1	0	1	0	0	0	0
282	0	3.15	0.17	1	0	0	0	0	0	0	0	0	0	0	0	0	0	0	0	0	0
283	0	2.74	0.37	0	0	0	0	1	0	0	0	0	0	0	0	0	0	0	0	0	0
284	0	2.52	0.37	0	0	0	0	0	0	0	0	1	1	0	1	0	1	0	0	0	0
285	1	15.89	0.17	0	0	0	0	0	0	0	0	1	1	0	1	0	1	1	0	1	0
286	1	23.79	4.28	1	0	0	0	0	0	0	0	0	0	0	0	0	0	0	0	0	0
287	0	10.51	0.11	0	0	0	0	0	1	0	0	0	0	0	0	0	0	0	0	0	0
288	0	12.01	0.03	0	0	0	0	0	1	0	0	0	0	0	0	0	0	0	0	0	0
289	1	4.28	0.71	1	0	0	0	0	0	0	0	0	0	0	0	0	0	0	0	0	0
290	1	0.83	0.34	1	0	0	0	0	0	0	0	0	0	0	0	0	0	0	0	0	0
291	1	1.17	0.59	0	0	0	0	1	0	0	0	0	0	0	0	0	0	0	0	0	0
292	1	16.34	0.17	0	0	0	0	0	0	0	0	1	0	0	0	0	0	0	0	0	0
293	0	4.31	0.34	0	0	0	0	0	0	0	0	1	1	0	0	0	0	0	0	0	0
294	0	17.15	1.14	0	0	0	0	0	1	0	0	0	0	0	0	0	0	0	0	0	0
295	1	18.02	0.71	0	1	0	0	0	0	0	0	0	0	0	0	0	0	0	0	0	0
296	0	0.51	2.73	0	0	0	0	0	0	0	0	1	0	0	0	0	0	0	0	0	0
297	1	0.88	0.17	1	0	0	0	0	0	0	0	0	0	0	0	0	0	0	0	0	0
298	1	9.38	0.29	0	0	0	0	0	0	0	0	1	0	0	0	0	0	0	0	0	0
299	1	11.41	1.38	0	0	0	1	0	0	0	0	0	0	0	0	0	0	0	0	0	0
300	0	0.41	0.66	1	0	0	0	0	0	0	0	0	0	0	0	0	0	0	0	0	0
301	0	10.36	0.34	1	0	0	0	0	0	0	0	0	0	0	0	0	0	0	0	0	0
302	1	16.63	0.17	1	0	0	0	0	0	0	0	0	0	0	0	0	0	0	0	0	0
303	1	17.96	0.66	1	0	0	0	0	0	0	0	0	0	0	0	0	0	0	0	1	0
304	0	0.37	0.17	1	0	0	0	0	0	0	0	0	0	0	0	0	0	0	0	0	0
305	0	11.68	0.34	1	0	0	0	0	0	0	0	0	0	0	0	0	0	0	0	0	0
306	0	0.12	0.34	1	0	0	0	0	0	0	0	0	0	0	0	0	0	0	0	0	0
307	0	12.24	0.37	1	0	0	0	0	0	0	0	0	0	0	0	0	0	0	0	0	0
308	0	6.41	1.38	1	0	0	0	0	0	0	0	0	0	0	0	0	0	0	0	0	0
309	1	3.09	0.34	1	0	0	0	0	0	0	0	0	0	0	0	0	0	0	0	0	0
310	1	1.56	1.8	1	0	0	0	0	0	0	0	0	0	0	0	0	0	0	0	0	0
311	1	2.55	0.66	1	0	0	0	0	0	0	0	0	0	0	0	0	0	0	0	0	0
312	0	8.55	1.44	0	1	0	0	0	0	0	0	0	0	0	0	0	0	0	0	0	0
313	1	0.84	0.66	1	0	0	0	0	0	0	0	0	0	0	0	0	0	0	0	0	0
314	1	10.63	0.17	1	0	0	0	0	0	0	0	0	0	0	0	0	0	0	0	0	0
315	1	2.2	0.34	1	0	0	0	0	0	0	0	0	0	0	0	0	0	0	0	0	0
316	0	0.93	0.66	1	0	0	0	0	0	0	0	0	0	0	0	0	0	0	0	0	0
317	0	18.01	0.34	0	0	0	0	0	0	0	0	1	1	0	0	0	0	0	0	0	0
318	0	1.07	0.34	1	0	0	0	0	0	0	0	0	0	0	0	0	0	0	0	0	0
319	1	7.95	0.17	0	0	0	0	0	0	0	0	1	1	0	0	0	0	0	0	0	0
320	1	7.8	0.34	1	0	0	0	0	0	0	0	0	0	0	0	0	0	0	0	0	0
321	0	0.34	0.66	1	0	0	0	0	0	0	0	0	0	0	0	0	0	0	0	0	0
322	1	16.91	0.29	0	0	0	0	0	0	0	0	1	0	0	0	0	0	0	0	0	0
323	1	18.3	0.75	0	0	0	1	0	0	0	0	0	0	0	0	0	0	0	0	0	0
324	0	1.49	2.2	0	0	0	0	1	0	0	0	0	0	0	0	0	0	0	0	0	0
325	0	1.43	0.34	1	0	0	0	0	0	0	0	0	0	0	0	0	0	0	0	0	0
326	1	18.6	0.66	1	0	0	0	0	0	0	0	0	0	0	0	0	0	0	0	0	0
327	0	7.4	0.66	1	0	0	0	0	0	0	0	0	0	0	0	0	0	0	0	0	0
328	1	1.07	1.38	1	0	0	0	0	0	0	0	0	0	0	0	0	0	0	0	0	0
329	0	13.67	1.46	0	0	0	0	0	0	0	1	0	0	0	0	0	0	0	0	0	0
330	0	10.48	12.76	0	0	0	0	0	0	0	0	1	1	1	0	0	1	0	1	0	0
331	0	4.48	0.56	0	0	0	0	0	0	0	0	1	1	0	0	0	0	0	0	0	0
332	0	12.07	0.34	0	0	0	0	0	0	0	0	1	0	0	0	0	0	0	0	0	0
333	1	11.28	0.11	0	0	0	0	0	1	0	0	0	0	0	0	0	0	0	0	0	0
334	0	5.32	0.34	0	0	0	1	0	0	0	0	0	0	0	0	0	0	0	0	0	0
335	0	2.75	0.34	1	0	0	0	0	0	0	0	0	0	0	0	0	0	0	0	0	0
336	0	1.71	7.01	0	0	0	0	1	0	0	0	0	1	0	0	0	1	1	1	0	0
337	0	2.45	1.08	0	1	0	0	0	0	0	0	0	0	0	0	0	0	0	0	0	0
338	1	0.52	0.17	0	0	0	0	1	0	0	0	0	0	0	0	0	0	0	0	0	0
339	0	1.16	0.9	1	0	0	0	0	0	0	0	0	0	0	0	0	0	0	0	0	0
340	1	1.89	2.25	0	0	1	0	0	0	0	0	0	0	0	0	0	0	0	0	0	0
341	0	17.55	0.17	0	0	0	0	0	0	0	0	1	1	0	0	0	0	0	0	0	0
342	1	0.82	0.59	1	0	0	0	0	0	0	0	0	0	0	0	0	0	0	0	0	0
343	1	15.4	0.17	1	0	0	0	0	0	0	0	0	0	0	0	0	0	0	0	0	0
344	1	10.78	0.17	1	0	0	0	0	0	0	0	0	0	0	0	0	0	0	0	0	0
345	0	8.3	0.17	0	0	0	0	0	0	0	0	1	1	0	0	0	0	0	0	0	0
346	0	3.78	0.34	1	0	0	0	0	0	0	0	0	0	0	0	0	0	0	0	0	0
347	1	2.21	1.38	1	0	0	0	0	0	0	0	0	0	0	0	0	0	0	0	0	0
348	1	1.22	0.34	0	0	0	0	0	0	0	0	1	1	0	0	0	0	0	0	0	0
349	1	1.44	0.17	1	0	0	0	0	0	0	0	0	0	0	0	0	0	0	0	0	0
350	0	5.41	0.17	0	0	0	0	0	0	0	0	1	0	0	0	0	0	0	0	0	0
351	0	5.5	1.14	0	0	0	0	1	0	0	0	0	1	1	0	0	1	0	0	0	0
352	1	0.71	0.17	1	0	0	0	0	0	0	0	0	0	0	0	0	0	0	0	0	0
353	1	11.31	0.94	0	0	0	0	0	0	0	1	0	0	0	0	0	0	0	0	0	0
354	0	9.94	0.34	0	0	0	0	1	0	0	0	0	0	0	0	0	0	0	0	0	0
355	0	0.99	5.29	0	1	0	0	0	0	0	0	0	1	1	0	1	1	0	1	0	1
356	1	1.4	0.66	0	0	0	0	0	0	0	0	1	0	0	0	0	0	0	0	0	0
357	0	14.64	1.17	0	0	0	0	0	0	0	1	0	0	0	0	0	0	0	0	0	0
358	1	13.14	0.71	1	0	0	0	0	0	0	0	0	0	0	0	0	0	0	0	0	0
359	0	3.7	7.91	0	0	1	0	0	0	0	0	0	0	0	0	0	0	0	0	0	0
360	1	13.75	0.56	0	0	0	0	0	0	0	0	1	1	0	0	0	0	0	0	0	0
361	1	14.33	0.17	1	0	0	0	0	0	0	0	0	0	0	0	0	0	0	0	0	0
362	0	5.8	0.34	1	0	0	0	0	0	0	0	0	0	0	0	0	0	0	0	0	0
363	1	12.75	26.26	1	0	0	0	0	0	0	0	0	1	0	0	1	1	0	0	1	1
364	0	1.17	0.71	1	0	0	0	0	0	0	0	0	0	0	0	0	0	0	0	0	0
365	1	7.2	44.01	1	0	0	0	0	0	0	0	0	1	1	0	1	1	0	0	0	1
366	1	1.06	4.22	0	0	0	0	0	0	0	0	1	1	1	0	0	0	0	0	0	0
367	0	8.52	0.17	0	0	0	0	0	0	0	0	1	1	0	0	0	0	0	0	0	0
368	1	0.77	0.43	1	0	0	0	0	0	0	0	0	0	0	0	0	0	0	0	0	0
369	0	0.41	0.66	0	0	0	0	0	0	0	1	0	0	0	0	1	0	0	0	1	0
370	1	6.82	0.29	1	0	0	0	0	0	0	0	0	0	0	0	0	0	0	0	0	0
371	0	8.2	0.17	0	0	0	0	0	0	0	0	1	1	0	0	0	0	0	0	0	0
372	0	15.15	23.1	0	0	0	0	0	0	1	0	0	0	0	0	0	0	0	0	0	0
373	0	1.9	0.34	0	0	0	1	0	0	0	0	0	0	0	0	0	0	0	0	0	0
374	0	1.2	0.56	1	0	0	0	0	0	0	0	0	0	0	0	0	0	0	0	0	0
375	0	16.69	0.66	1	0	0	0	0	0	0	0	0	0	0	0	0	0	0	0	0	0
376	0	7.09	2.2	0	0	0	0	0	0	1	0	0	0	0	0	0	0	0	0	0	0
377	0	1.44	0.34	1	0	0	0	0	0	0	0	0	0	0	0	0	0	0	0	0	0
378	1	8.44	0.34	0	0	0	0	0	1	0	0	0	0	0	0	0	0	0	0	0	0
379	1	8.21	0.66	1	0	0	0	0	0	0	0	0	0	0	0	0	0	0	0	0	0
380	0	5.91	0.66	1	0	0	0	0	0	0	0	0	0	0	0	0	0	0	0	0	0
381	0	16.6	7.56	1	0	0	0	0	0	0	0	0	0	0	0	0	0	0	1	0	0
382	1	0.12	0.34	1	0	0	0	0	0	0	0	0	0	0	0	0	0	0	0	0	0
383	0	0.08	0.66	1	0	0	0	0	0	0	0	0	0	0	0	0	0	0	0	0	0
384	1	6.06	0.66	1	0	0	0	0	0	0	0	0	0	0	0	0	0	0	0	0	0
385	0	20.94	19.07	0	0	0	1	0	0	0	0	0	0	0	0	0	0	0	0	0	0
386	1	0.14	0.37	0	0	0	0	0	0	0	0	1	0	0	0	0	0	0	0	0	0
387	0	3.43	0.59	0	0	0	0	0	0	0	0	1	0	0	0	0	0	0	0	0	0
388	0	1.01	0.17	1	0	0	0	0	0	0	0	0	0	0	0	0	0	0	0	0	0
389	0	16.9	0.94	0	0	0	0	0	0	0	0	1	0	0	0	0	0	0	0	0	0
390	0	4.16	0.29	0	0	0	0	0	0	0	0	1	0	0	0	0	0	0	0	0	0
391	0	3.66	0.71	0	0	0	0	0	0	0	0	1	0	1	0	0	0	0	0	0	0
392	1	0.88	0.9	0	0	0	0	0	1	0	0	0	0	0	0	0	0	0	0	0	0
393	0	13.63	2.2	0	1	0	0	0	0	0	0	0	0	0	0	0	0	0	0	0	0
394	1	6.71	0.37	1	0	0	0	0	0	0	0	0	0	0	0	0	0	0	0	0	0
395	1	2.56	0.84	1	0	0	0	0	0	0	0	0	0	0	0	0	0	0	0	0	0
396	1	2.2	0.34	1	0	0	0	0	0	0	0	0	0	0	0	0	0	0	0	0	0
397	1	4.59	0.17	1	0	0	0	0	0	0	0	0	0	0	0	0	0	0	0	0	0
398	0	1.64	0.17	0	0	0	0	0	0	0	0	1	1	0	0	0	0	0	0	0	0
399	0	4.1	0.66	1	0	0	0	0	0	0	0	0	0	0	0	0	0	0	0	0	0
400	0	3.63	0.17	0	0	0	0	0	0	0	0	1	1	0	0	0	0	0	0	0	0
401	1	1.24	0.34	1	0	0	0	0	0	0	0	0	0	0	0	0	0	0	0	0	0
402	0	1.08	0.34	1	0	0	0	0	0	0	0	0	0	0	0	0	0	0	0	0	0
403	1	12.13	1.46	0	1	0	0	0	0	0	0	0	0	0	0	0	0	0	0	1	0
404	1	1.56	0.29	0	0	0	0	0	0	0	0	1	1	1	1	0	0	0	0	0	0
405	1	2.71	0.47	0	0	0	0	0	0	0	0	1	0	0	0	0	0	0	0	0	0
406	0	13.06	0.17	1	0	0	0	0	0	0	0	0	0	0	0	0	0	0	0	0	0
407	1	2.22	0.29	0	0	0	0	0	0	0	0	1	0	0	0	0	0	0	0	0	0
408	0	2.38	0.17	1	0	0	0	0	0	0	0	0	0	0	0	0	0	0	0	0	0
409	1	0.35	3.33	0	0	1	0	0	0	0	0	0	0	0	0	1	1	0	1	0	0
410	1	1.34	0.66	1	0	0	0	0	0	0	0	0	0	0	0	0	0	0	0	0	0
411	0	4.04	0.66	1	0	0	0	0	0	0	0	0	0	0	0	0	0	0	0	0	0
412	1	20.41	0.66	0	0	0	0	0	0	0	0	1	1	1	1	0	0	0	0	0	0
413	0	13.7	0.17	0	0	0	0	0	0	0	0	1	1	0	0	0	1	0	0	0	0
414	1	10.92	0.34	0	0	0	0	0	0	0	0	1	1	0	0	0	0	0	0	0	0
415	1	2.62	0.34	1	0	0	0	0	0	0	0	0	0	0	0	0	0	0	0	0	0
416	0	1.13	1.46	0	0	0	0	0	0	0	0	1	0	0	0	0	0	0	0	0	0
417	0	1.28	0.34	1	0	0	0	0	0	0	0	0	0	0	0	0	0	0	0	0	0
418	0	2.32	0.71	1	0	0	0	0	0	0	0	0	0	0	0	0	0	0	0	0	0
419	0	0.27	0.34	1	0	0	0	0	0	0	0	0	0	0	0	0	0	0	0	0	0
420	1	23.33	4.22	0	0	0	0	0	0	1	0	0	0	0	0	0	0	0	0	0	0
421	1	7.17	0.37	0	0	0	1	0	0	0	0	0	0	0	0	0	0	0	0	0	0
422	0	18.16	0.37	0	0	0	0	0	0	0	0	1	1	0	0	0	0	0	0	0	0
423	1	0.84	0.66	1	0	0	0	0	0	0	0	0	0	0	0	0	1	0	1	0	0
424	0	0.17	2.25	1	0	0	0	0	0	0	0	0	1	1	0	1	0	0	0	0	0
425	1	10.82	0.17	1	0	0	0	0	0	0	0	0	0	0	0	0	0	0	0	0	0
426	0	11.66	0.17	1	0	0	0	0	0	0	0	0	0	0	0	0	0	0	0	0	0
427	1	4.72	0.17	1	0	0	0	0	0	0	0	0	0	0	0	0	0	0	0	0	0
428	0	14.46	0.59	0	0	0	0	0	0	0	0	1	0	0	0	0	0	0	0	0	0
429	1	17.63	0.17	0	0	0	0	0	0	0	0	1	0	0	0	0	0	0	0	0	0
430	0	0.27	0.17	1	0	0	0	0	0	0	0	0	0	0	0	0	0	0	0	0	0
431	0	10.98	0.17	0	0	0	0	0	0	0	0	1	1	0	0	0	0	0	0	0	0
432	0	12.31	2.22	1	0	0	0	0	0	0	0	0	0	0	0	0	0	0	0	0	0
433	0	5.4	0.29	0	0	0	1	0	0	0	0	0	0	0	0	0	0	0	0	0	0
434	0	0.39	0.17	1	0	0	0	0	0	0	0	0	0	0	0	0	0	0	0	0	0
435	1	0.84	0.34	1	0	0	0	0	0	0	0	0	0	0	0	0	0	0	0	0	0
436	0	5.99	1.44	0	0	0	0	0	0	0	0	1	1	1	0	1	1	0	0	1	0
437	1	7.02	0.17	1	0	0	0	0	0	0	0	0	0	0	0	0	0	0	0	0	0
438	0	6.51	0.59	0	0	0	0	0	0	0	0	1	0	0	0	0	0	0	0	0	0
439	0	1.86	0.37	1	0	0	0	0	0	0	0	0	0	0	0	0	0	0	0	0	0
440	1	2.72	0.94	0	0	0	0	1	0	0	0	0	0	0	0	0	0	0	0	0	0
441	0	0.48	0.17	1	0	0	0	0	0	0	0	0	0	0	0	0	0	0	0	0	0
442	0	2.49	0.94	0	0	0	0	1	0	0	0	0	0	0	0	0	0	0	0	0	0
443	1	0.62	0.17	1	0	0	0	0	0	0	0	0	0	0	0	0	0	0	0	0	0
444	1	3.67	0.17	0	0	0	0	0	0	0	0	1	1	0	0	0	0	0	0	0	0
445	0	2.65	0.66	1	0	0	0	0	0	0	0	0	0	0	0	0	0	0	0	0	0
446	0	15.97	0.71	0	0	0	0	0	0	0	0	1	1	0	0	0	0	0	0	0	0
447	1	12.64	0.34	0	0	0	0	0	0	0	0	1	0	1	0	0	1	0	0	0	0
448	1	18.71	0.71	0	0	0	0	0	0	1	0	0	0	0	0	0	0	0	0	0	0
449	0	7.54	0.17	1	0	0	0	0	0	0	0	0	0	0	0	0	0	0	0	0	0
450	0	0.22	0.34	1	0	0	0	0	0	0	0	0	0	0	0	0	0	0	0	0	0
451	0	2.69	0.17	1	0	0	0	0	0	0	0	0	0	0	0	0	0	0	0	0	0
452	0	2.14	0.17	1	0	0	0	0	0	0	0	0	0	0	0	0	0	0	0	0	0
453	1	17.2	0.17	0	0	0	0	0	0	0	0	1	1	0	1	0	0	0	0	0	0
454	1	14.37	0.71	0	0	0	0	0	1	0	0	0	0	0	0	0	0	0	0	0	0
455	1	0.91	0.56	0	0	0	0	0	1	0	0	0	0	0	0	0	0	0	0	0	0
456	0	1.6	0.34	0	0	0	0	0	0	1	0	0	0	0	0	0	0	0	0	0	0
457	1	7.16	0.66	1	0	0	0	0	0	0	0	0	0	0	0	0	0	0	0	0	0
458	1	9.44	0.34	1	0	0	0	0	0	0	0	0	0	0	0	0	0	0	0	0	0
459	1	3.89	4.28	0	0	0	0	0	0	0	0	1	1	1	0	1	1	0	1	0	0
460	0	0.83	0.34	1	0	0	0	0	0	0	0	0	0	0	0	0	0	0	0	0	0
461	1	0.53	0.34	1	0	0	0	0	0	0	0	0	0	0	0	0	0	0	0	0	0
462	0	3.14	2.2	0	0	0	0	0	0	1	0	0	0	0	0	0	0	0	0	0	0
463	0	1.26	1.8	0	0	0	0	0	0	1	0	0	0	0	0	0	0	0	0	0	0
464	1	0.56	0.59	1	0	0	0	0	0	0	0	0	1	1	0	1	0	0	0	0	1
465	0	26.22	0.17	0	0	0	0	0	0	0	0	1	0	0	0	0	0	0	0	0	0
466	1	4.19	0.17	1	0	0	0	0	0	0	0	0	0	0	0	0	0	0	0	0	0
467	0	2.11	0.17	0	0	0	0	0	0	0	0	1	1	0	0	0	0	0	0	0	0
468	0	0.53	0.34	1	0	0	0	0	0	0	0	0	0	0	0	0	0	0	0	0	0
469	0	11.27	0.17	0	0	0	0	0	0	0	0	1	0	0	0	0	0	0	0	0	0
470	1	1	44.59	1	0	0	0	0	0	0	0	0	0	1	0	1	1	0	0	1	0
471	1	9.01	0.17	1	0	0	0	0	0	0	0	0	0	0	0	0	0	0	0	0	0
472	0	0.29	0.17	1	0	0	0	0	0	0	0	0	0	0	0	0	0	0	0	0	0
473	1	13.48	0.71	1	0	0	0	0	0	0	0	0	0	0	0	0	0	0	0	0	0
474	0	7.2	0.05	0	0	0	0	0	1	0	0	0	0	0	0	0	0	0	0	0	0
475	1	0.58	2.25	0	0	0	0	1	0	0	0	0	0	0	0	1	1	0	1	0	0
476	0	1.43	0.37	1	0	0	0	0	0	0	0	0	0	0	0	0	0	0	0	0	0
477	1	1.01	0.17	1	0	0	0	0	0	0	0	0	0	0	0	0	0	0	0	0	0
478	0	4.5	0.17	1	0	0	0	0	0	0	0	0	0	0	0	0	0	0	0	0	0
479	1	3.55	0.17	1	0	0	0	0	0	0	0	0	0	0	0	0	0	0	0	0	0
480	1	1.93	0.17	1	0	0	0	0	0	0	0	0	0	0	0	0	0	0	0	0	0
481	0	8.33	0.29	0	0	0	0	0	0	0	0	1	0	0	0	0	0	0	0	0	0
482	0	1.7	0.17	0	0	0	0	0	0	0	0	1	0	0	0	0	0	0	0	0	0
483	0	14.35	0.17	0	0	0	0	0	0	0	0	1	0	0	0	0	0	0	0	0	0
484	1	0.85	0.29	0	0	0	0	0	0	0	0	1	0	0	0	0	0	0	0	0	0
485	0	0.62	0.34	1	0	0	0	0	0	0	0	0	0	0	0	0	0	0	0	1	0
486	1	0.6	0.66	1	0	0	0	0	0	0	0	0	0	0	0	0	0	0	0	0	0
487	0	11.14	7.56	0	0	0	0	0	0	1	0	0	0	0	0	0	0	0	0	0	0
488	1	0.04	1.06	1	0	0	0	0	0	0	0	0	0	0	0	0	0	0	0	0	0
489	1	0.79	0.66	1	0	0	0	0	0	0	0	0	0	0	0	0	0	0	0	0	0
490	1	3.26	0.34	1	0	0	0	0	0	0	0	0	0	0	0	0	0	0	0	0	0
491	1	10.08	0.29	0	0	0	0	0	0	0	0	1	1	0	0	0	0	0	0	0	0
492	0	0.42	90.76	0	0	0	0	0	0	0	0	1	1	1	0	0	1	0	1	0	0
493	1	6.68	0.34	1	0	0	0	0	0	0	0	0	0	0	0	0	0	0	0	0	0
494	1	1.44	5.29	1	0	0	0	0	0	0	0	0	1	1	0	1	1	0	1	0	1
495	0	3.59	0.34	1	0	0	0	0	0	0	0	0	0	0	0	0	0	0	0	0	0
496	1	6.25	0.17	0	0	0	0	0	0	0	0	1	0	0	0	0	0	0	0	0	0
497	1	15.83	0.17	0	0	0	0	0	0	0	0	1	1	0	0	0	0	0	0	0	0
498	1	0.5	0.34	1	0	0	0	0	0	0	0	0	0	0	0	0	0	0	0	0	0
499	1	12.8	1.38	0	0	0	0	0	0	0	0	1	0	1	0	0	0	0	0	0	0
500	0	13.85	0.17	1	0	0	0	0	0	0	0	0	0	0	0	0	0	0	0	0	0
501	0	0.32	0.66	1	0	0	0	0	0	0	0	0	0	0	0	0	0	0	0	0	0
502	0	1.25	3.44	1	0	0	0	0	0	0	0	0	0	0	0	0	0	0	0	1	0
503	1	1.8	0.34	1	0	0	0	0	0	0	0	0	0	0	0	0	0	0	0	0	0
504	0	19.22	0.29	1	0	0	0	0	0	0	0	0	0	0	0	0	0	0	0	0	0
505	0	1.79	0.37	0	0	0	0	1	0	0	0	0	0	0	0	0	0	0	0	0	0
506	0	0.16	0.37	1	0	0	0	0	0	0	0	0	0	0	0	0	0	0	0	0	0
507	0	1.01	0.17	1	0	0	0	0	0	0	0	0	0	0	0	0	0	0	0	0	0
508	0	13.77	0.75	0	0	0	0	0	0	1	0	0	0	0	0	0	0	0	0	0	0
509	0	17.44	0.17	1	0	0	0	0	0	0	0	0	0	0	0	0	0	0	0	0	0
510	0	4.92	0.66	0	0	0	0	0	0	0	0	1	1	1	0	0	0	0	0	0	0
511	0	11.42	0.17	0	0	0	0	0	0	0	0	1	1	1	0	0	0	0	0	0	0
512	0	8.79	1.38	0	0	0	0	0	0	0	0	1	1	1	0	0	1	0	0	0	0
513	1	16.7	1.74	0	0	0	0	0	0	1	0	0	0	0	0	0	0	0	0	0	0
514	1	18.51	0.37	0	0	0	1	0	0	0	0	0	0	0	0	0	0	0	0	0	0
515	1	11.92	0.17	0	0	0	0	0	0	0	0	1	0	0	0	0	0	0	0	0	0
516	1	1.88	0.34	1	0	0	0	0	0	0	0	0	0	1	0	1	1	0	1	0	1
517	0	10.65	0.59	0	0	0	0	0	0	0	0	1	1	0	0	0	0	0	0	0	0
518	0	14.75	0.44	0	0	0	0	0	1	0	0	0	0	0	0	0	0	0	0	0	0
519	1	4.2	0.17	1	0	0	0	0	0	0	0	0	0	0	0	0	0	0	0	0	0
520	0	4.94	1.08	1	0	0	0	0	0	0	0	0	0	0	0	0	0	0	0	0	0
521	0	17.36	0.29	0	0	0	0	0	0	0	0	1	1	0	1	0	0	0	0	0	0
522	1	0.67	0.34	0	0	0	0	0	0	1	0	0	0	0	0	0	0	0	0	0	0
523	0	6.47	0.47	0	1	0	0	0	0	0	0	0	0	0	0	0	0	0	0	0	0
524	0	0.98	0.34	1	0	0	0	0	0	0	0	0	0	0	0	0	0	0	0	0	0
525	0	1.34	0.34	1	0	0	0	0	0	0	0	0	0	0	0	0	0	0	0	0	0
526	1	7.8	0.37	1	0	0	0	0	0	0	0	0	0	0	0	0	0	0	0	0	0
527	0	8.72	0.34	0	0	0	1	0	0	0	0	0	0	0	0	0	0	0	0	0	0
528	0	0.42	0.71	0	0	0	0	0	1	0	0	0	0	0	0	0	0	0	0	0	0
529	0	14	0.17	1	0	0	0	0	0	0	0	0	0	0	0	0	0	0	0	0	0
530	0	15.86	0.17	1	0	0	0	0	0	0	0	0	0	0	0	0	0	0	0	0	0
531	1	6.42	6.26	0	0	0	0	0	0	0	0	1	0	0	0	1	1	0	0	0	0
532	1	11.97	1.46	0	0	0	1	0	0	0	0	0	0	0	0	0	0	0	0	0	0
533	1	13.39	0.29	0	0	0	1	0	0	0	0	0	0	0	0	0	0	0	0	0	0
534	1	0.46	0.34	1	0	0	0	0	0	0	0	0	0	0	0	0	0	0	0	0	0
535	1	16.61	0.34	1	0	0	0	0	0	0	0	0	0	0	0	0	0	0	0	0	0
536	0	2.49	0.17	1	0	0	0	0	0	0	0	0	0	0	0	0	0	0	0	0	0
537	0	1.45	1.14	0	1	0	0	0	0	0	0	0	0	0	0	0	0	0	0	0	0
538	1	15.83	0.34	1	0	0	0	0	0	0	0	0	0	0	0	0	0	0	0	0	0
539	1	1.16	0.17	1	0	0	0	0	0	0	0	0	0	0	0	0	0	0	0	1	0
540	0	11.63	0.34	0	0	0	0	0	0	0	0	1	1	1	0	0	0	0	0	0	0
541	0	3.12	0.34	1	0	0	0	0	0	0	0	0	0	0	0	0	0	0	0	0	0
542	0	5.77	0.56	0	0	0	0	0	0	0	0	1	1	0	0	0	0	0	0	0	0
543	0	0.44	1.38	0	0	0	0	0	0	1	0	0	1	1	0	1	0	0	0	0	0
544	0	0.39	0.17	1	0	0	0	0	0	0	0	0	0	0	0	0	0	0	0	0	0
545	1	16.6	0.94	0	0	0	1	0	0	0	0	0	0	0	0	0	0	0	0	0	0
546	1	2.28	1.14	0	0	0	0	0	0	0	0	1	0	0	0	0	0	0	0	0	0
547	0	0.56	2.79	0	0	1	0	0	0	0	0	0	0	0	0	0	0	0	0	0	0
548	1	1.52	1.8	0	0	0	0	0	0	0	0	1	0	0	0	0	0	0	0	0	0
549	1	0.59	0.37	1	0	0	0	0	0	0	0	0	0	0	0	0	0	0	0	0	0
550	0	1.79	0.34	1	0	0	0	0	0	0	0	0	0	0	0	0	0	0	0	0	0
551	1	4.77	0.34	0	0	0	0	0	0	0	0	1	0	0	0	0	0	0	0	0	0
552	0	4.44	3.33	0	0	0	0	0	0	0	0	1	1	1	1	0	1	0	0	0	0
553	1	0.65	0.34	1	0	0	0	0	0	0	0	0	0	0	0	0	0	0	0	0	0
554	0	0.82	0.56	1	0	0	0	0	0	0	0	0	0	0	0	0	0	0	0	0	0
555	1	7.94	0.34	0	0	0	0	0	0	0	0	1	1	0	0	0	0	0	0	0	0
556	1	24.44	2.25	1	0	0	0	0	0	0	0	0	0	0	0	0	0	0	0	0	0
557	0	6.91	0.34	0	0	0	0	0	0	0	0	1	1	0	0	0	0	0	0	0	0
558	0	9.4	1.08	1	0	0	0	0	0	0	0	0	0	0	0	0	0	0	0	0	0
559	1	0.23	0.34	0	0	0	0	0	0	0	0	1	1	0	0	0	0	0	0	0	0
560	1	17.49	0.34	0	0	0	0	0	0	0	0	1	1	0	0	0	0	0	0	0	0
561	0	0.31	0.34	1	0	0	0	0	0	0	0	0	0	0	0	0	0	0	0	0	0
562	0	3.35	0.34	0	0	0	0	0	0	0	0	1	1	0	0	0	0	0	0	0	0
563	0	16.97	3.44	0	0	0	0	0	1	0	0	0	0	0	0	0	0	0	0	0	0
564	0	5.09	0.34	1	0	0	0	0	0	0	0	0	0	0	0	0	0	0	0	0	0
565	0	5.27	0.17	1	0	0	0	0	0	0	0	0	0	0	0	0	0	0	0	0	0
566	0	0.61	0.34	1	0	0	0	0	0	0	0	0	0	0	0	0	0	0	0	0	0
567	1	1.07	0.34	1	0	0	0	0	0	0	0	0	0	0	0	0	0	0	0	0	0
568	0	20.54	0.37	0	0	0	0	0	0	0	0	1	1	0	1	0	0	0	0	0	0
569	1	18.54	0.37	0	0	0	0	0	0	0	0	1	0	0	0	0	0	0	0	0	0
570	0	0.86	0.29	0	0	0	0	0	0	0	0	1	0	0	0	0	0	0	0	0	0
571	0	15.95	0.17	0	0	0	0	0	0	0	0	1	1	0	0	0	0	0	0	0	0
572	1	8.31	0.59	0	0	0	0	0	0	0	0	1	1	0	0	0	0	0	0	0	0
573	1	13.29	0.17	1	0	0	0	0	0	0	0	0	0	0	0	0	0	0	0	0	0
574	0	18.6	0.59	0	0	0	0	0	0	0	0	1	1	0	0	0	0	0	0	0	0
575	1	16.94	0.17	0	0	0	0	0	0	0	0	1	1	0	0	0	0	0	0	0	0
576	0	0.63	0.17	0	0	0	0	0	0	0	0	1	0	0	0	0	0	0	0	0	0
577	1	0.16	1.38	0	0	0	0	0	0	0	0	1	1	1	1	0	0	0	1	0	0
578	0	3.35	0.66	1	0	0	0	0	0	0	0	0	0	0	0	0	0	0	0	0	0
579	1	1.7	0.17	1	0	0	0	0	0	0	0	0	0	0	0	0	0	0	0	0	0
580	0	20.64	0.17	1	0	0	0	0	0	0	0	0	0	0	0	0	0	0	0	0	0
581	0	1.14	1.08	1	0	0	0	0	0	0	0	0	0	0	0	0	0	0	0	0	0
582	1	2.83	1.46	0	0	0	0	0	0	0	0	1	1	0	1	0	0	0	0	0	0
583	0	9.61	0.71	0	0	0	0	0	0	0	0	1	1	0	1	0	0	0	0	0	0
584	1	17.19	0.17	0	0	0	0	0	0	0	0	1	0	0	0	0	0	0	0	0	0
585	0	0.63	0.71	1	0	0	0	0	0	0	0	0	0	0	0	0	0	0	0	1	0
586	0	17.16	0.34	0	0	1	0	0	0	0	0	0	0	0	0	0	0	0	0	0	0
587	0	11.06	0.66	1	0	0	0	0	0	0	0	0	0	0	0	0	0	0	0	0	0
588	1	14.72	0.17	0	0	0	0	0	0	0	0	1	1	0	0	0	0	0	0	0	0
589	0	1.92	0.17	1	0	0	0	0	0	0	0	0	0	0	0	0	0	0	0	0	0
590	1	0.75	0.17	1	0	0	0	0	0	0	0	0	0	0	0	0	0	0	0	0	0
591	1	10.82	0.34	0	1	0	0	0	0	0	0	0	0	1	0	0	0	0	0	0	0
592	0	1.09	0.34	1	0	0	0	0	0	0	0	0	0	0	0	0	0	0	0	0	0
593	1	4.79	0.71	0	0	0	0	0	0	0	0	1	1	0	0	0	1	0	0	0	0
594	0	8.36	4.04	0	0	0	0	0	0	0	0	1	0	0	0	0	0	0	0	0	0
595	0	3.75	0.34	0	1	0	0	0	0	0	0	0	0	0	0	0	0	0	0	0	0
596	1	7.67	2.2	0	0	0	0	0	0	1	0	0	0	0	0	0	0	0	0	0	0
597	1	0.25	0.66	0	0	0	0	0	0	0	0	1	0	0	0	0	0	0	0	0	0
598	0	2.72	0.66	1	0	0	0	0	0	0	0	0	0	0	0	0	0	0	0	0	0
599	1	0.25	0.17	1	0	0	0	0	0	0	0	0	0	0	0	0	0	0	0	0	0
600	1	8.01	0.59	0	0	0	0	0	0	0	1	0	0	0	0	0	0	0	0	0	0
601	0	15.76	2.76	0	0	0	0	0	0	0	1	0	0	0	0	0	0	0	0	0	0
602	1	1.92	1.74	1	0	0	0	0	0	0	0	0	0	0	0	0	0	0	0	0	0
603	1	0.1	0.71	1	0	0	0	0	0	0	0	0	0	0	0	0	0	0	0	0	0
604	1	1.04	0.71	1	0	0	0	0	0	0	0	0	0	0	0	0	0	0	0	0	0
605	0	0.68	0.34	1	0	0	0	0	0	0	0	0	0	0	0	0	0	0	0	0	0
606	1	1.63	0.34	0	0	0	0	0	0	0	0	1	1	0	0	0	0	0	0	0	0
607	0	9.28	0.34	0	0	0	0	0	0	0	0	1	1	0	0	0	0	0	0	1	0
608	0	1.62	0.17	0	0	0	0	0	0	0	0	1	0	0	0	0	0	0	0	0	0
609	1	3.68	0.17	1	0	0	0	0	0	0	0	0	0	0	0	0	0	0	0	0	0
610	0	0.35	0.66	1	0	0	0	0	0	0	0	0	0	0	0	0	0	0	0	0	0
611	1	17.17	0.17	0	0	0	0	0	0	0	0	1	1	0	0	0	0	0	0	0	0
612	0	0.39	0.59	0	1	0	0	0	0	0	0	0	0	0	0	0	0	0	0	0	0
613	0	14.99	0.29	0	1	0	0	0	0	0	0	0	0	0	0	0	0	0	0	0	0
614	1	13.39	0.94	1	0	0	0	0	0	0	0	0	0	0	0	0	0	0	0	0	0
615	1	18.42	2.22	0	0	0	0	1	0	0	0	0	0	0	0	0	0	0	0	0	0
616	0	15.55	1.46	0	0	0	0	0	0	0	1	0	0	0	0	0	0	0	0	0	0
617	0	2.9	0.17	1	0	0	0	0	0	0	0	0	0	0	0	0	0	0	0	0	0
618	1	4.81	2.2	1	0	0	0	0	0	0	0	0	0	0	0	0	0	0	0	0	0
619	1	7.02	0.59	0	0	0	0	0	0	0	0	1	0	0	0	0	0	0	0	0	0
620	1	20.11	17.44	1	0	0	0	0	0	0	0	0	0	0	0	0	0	0	0	0	0
621	1	3.08	0.59	0	0	0	0	0	0	0	0	1	0	0	0	0	0	0	0	0	0
622	0	0.69	0.17	1	0	0	0	0	0	0	0	0	0	0	0	0	0	0	0	0	0
623	0	15.02	0.37	0	0	0	0	0	0	0	0	1	0	0	1	0	0	0	0	0	0
624	0	12.75	94.01	0	0	0	0	0	0	0	0	1	1	1	0	1	1	0	1	0	1
625	1	15.26	0.94	0	0	0	0	0	0	0	1	0	0	0	0	0	0	0	0	0	0
626	1	9.6	0.47	0	0	0	1	0	0	0	0	0	0	0	0	0	0	0	0	0	0
627	0	11.15	7.91	0	1	0	0	0	0	0	0	0	0	0	0	0	0	0	0	1	0
628	1	23.49	9.58	0	0	0	0	0	0	1	0	0	0	0	0	0	0	0	0	0	0
629	0	17.44	0.34	0	0	0	0	0	1	0	0	0	0	0	0	0	0	0	0	0	0
630	1	6.91	0.43	1	0	0	0	0	0	0	0	0	0	0	0	0	0	0	0	0	0
631	0	6.56	2.79	1	0	0	0	0	0	0	0	0	0	0	0	0	0	0	0	0	0
632	1	21.4	5.29	1	0	0	0	0	0	0	0	0	0	0	0	0	0	0	1	0	0
633	0	2.57	0.17	0	0	0	0	1	0	0	0	0	0	0	0	0	0	0	0	0	0
634	1	9.81	0.29	0	0	0	1	0	0	0	0	0	0	0	0	0	0	0	0	0	0
635	0	0.93	1.38	0	1	0	0	0	0	0	0	0	0	0	0	0	0	0	1	0	0
636	0	16.14	1.8	0	0	0	0	0	1	0	0	0	0	0	0	0	0	0	0	0	0
637	0	4.9	0.37	0	0	0	1	0	0	0	0	0	0	0	0	0	0	0	0	0	0
638	0	4.51	0.37	0	0	0	0	0	0	0	0	1	1	0	1	0	0	0	0	0	0
639	1	0.85	0.29	0	0	0	0	0	0	0	0	1	1	0	0	0	0	0	0	0	0
640	0	11.01	2.25	0	0	0	0	0	1	0	0	0	0	0	0	0	0	0	0	0	0
641	1	1	1.8	0	0	0	0	0	1	0	0	0	0	0	0	0	0	0	0	0	0
642	0	9.57	0.34	0	0	0	0	0	0	0	0	1	0	1	0	0	0	0	0	0	0
643	1	0.79	0.34	1	0	0	0	0	0	0	0	0	0	0	0	0	0	0	0	0	0
644	1	15.88	0.34	1	0	0	0	0	0	0	0	0	0	0	0	0	0	0	0	0	0
645	1	11.02	0.29	0	0	0	0	0	0	0	0	1	1	0	0	0	0	0	0	0	0
646	1	2.14	16.4	0	0	0	0	0	0	0	0	1	1	1	0	1	1	0	1	0	0
647	1	15.87	0.17	0	0	0	0	0	0	0	0	1	1	0	0	0	0	0	0	0	0
648	1	15.55	0.66	1	0	0	0	0	0	0	0	0	0	0	0	0	0	0	0	0	0
649	1	4.44	3.45	0	0	0	0	0	0	1	0	0	0	0	0	0	0	0	0	0	0
650	0	4.11	13.74	1	0	0	0	0	0	0	0	0	0	0	0	0	0	0	0	0	0
651	0	6.94	0.17	1	0	0	0	0	0	0	0	0	0	0	0	0	0	0	0	0	0
652	1	15.64	0.34	1	0	0	0	0	0	0	0	0	0	0	0	0	0	0	0	0	0
653	0	1.76	0.34	0	0	0	0	1	0	0	0	0	0	0	0	0	0	0	0	0	0
654	0	3.76	0.34	0	0	0	0	0	0	0	0	1	0	0	0	0	0	0	0	0	0
655	0	2.09	0.43	1	0	0	0	0	0	0	0	0	0	0	0	0	0	0	0	0	0
656	0	5.01	0.17	1	0	0	0	0	0	0	0	0	0	0	0	0	0	0	0	0	0
657	0	0.77	0.56	1	0	0	0	0	0	0	0	0	0	0	0	0	0	0	0	0	0
658	0	1.43	0.34	0	0	0	0	0	0	0	0	1	1	0	0	0	0	0	0	0	0
659	1	14.25	0.71	1	0	0	0	0	0	0	0	0	0	0	0	0	0	0	0	0	0
660	1	15.54	16.26	0	1	0	0	0	0	0	0	0	0	0	0	0	0	0	0	0	0
661	0	3.32	0.17	1	0	0	0	0	0	0	0	0	0	0	0	0	0	0	0	0	0
662	1	3.22	0.17	0	0	0	0	0	0	0	0	1	0	0	0	0	0	0	0	0	0
663	1	14.7	0.17	1	0	0	0	0	0	0	0	0	0	0	0	0	0	0	0	0	0
664	1	17.51	0.9	0	0	0	0	0	1	0	0	0	0	0	0	0	0	0	0	0	0
665	0	1.74	0.17	1	0	0	0	0	0	0	0	0	0	0	0	0	0	0	0	0	0
666	0	1.79	0.47	0	0	0	0	0	0	0	0	1	0	0	0	0	0	0	0	0	0
667	1	3.01	0.17	0	0	0	0	0	0	0	0	1	0	0	0	0	0	0	0	0	0
668	0	11.88	93.35	0	0	0	0	0	0	0	0	1	1	1	0	0	0	0	1	0	1
669	1	0.78	0.37	0	0	0	0	1	0	0	0	0	0	0	0	0	0	0	0	0	0
670	1	2.58	0.37	0	0	0	0	0	0	0	0	1	1	0	0	0	0	0	0	0	0
671	1	6.76	0.17	0	0	0	0	0	0	0	0	1	1	0	0	0	0	0	0	0	0
672	0	0.16	0.34	1	0	0	0	0	0	0	0	0	0	0	0	0	1	0	0	0	0
673	0	0.17	0.34	1	0	0	0	0	0	0	0	0	0	0	0	0	0	0	0	0	0
674	1	21.94	0.71	0	1	0	0	0	0	0	0	0	1	0	0	0	0	0	0	0	0
675	0	1.12	0.9	1	0	0	0	0	0	0	0	0	0	0	0	0	0	0	0	0	0
676	1	8.86	17.44	0	0	0	0	0	1	0	0	0	1	1	0	0	1	0	0	0	0
677	1	0.91	0.34	1	0	0	0	0	0	0	0	0	0	0	0	0	0	0	0	0	0
678	0	2.13	0.75	0	0	0	0	0	0	0	0	1	1	0	0	0	0	0	0	0	0
679	0	10.2	0.94	0	0	0	0	0	0	0	0	1	0	0	0	0	0	0	0	0	0
680	0	10.13	0.66	1	0	0	0	0	0	0	0	0	0	0	0	0	0	0	0	0	0
681	0	9.3	0.9	1	0	0	0	0	0	0	0	0	0	0	0	0	0	0	0	0	0
682	1	11.27	0.34	0	0	0	0	0	0	0	0	1	0	0	0	0	0	0	0	0	0
683	1	17.99	0.71	0	0	0	0	0	0	0	0	1	1	1	0	0	0	0	0	1	0
684	0	5.58	0.17	0	0	0	1	0	0	0	0	0	0	0	0	0	0	0	0	0	0
685	1	1	0.66	1	0	0	0	0	0	0	0	0	0	0	0	0	0	0	0	1	0
686	0	7.43	0.66	0	0	0	0	0	0	0	0	1	1	1	0	0	0	0	0	1	0
687	1	0.41	0.34	1	0	0	0	0	0	0	0	0	0	0	0	0	0	0	0	0	0
688	0	0.59	0.34	1	0	0	0	0	0	0	0	0	0	0	0	0	0	0	0	0	0
689	0	0.55	0.17	1	0	0	0	0	0	0	0	0	0	0	0	0	0	0	0	0	0
690	0	2.68	0.17	1	0	0	0	0	0	0	0	0	0	0	0	0	0	0	0	0	0
691	1	8.45	0.66	1	0	0	0	0	0	0	0	0	0	0	0	0	0	0	0	0	0
692	1	12.89	1.14	1	0	0	0	0	0	0	0	0	0	0	0	0	0	0	0	0	0
693	0	1.88	1.38	1	0	0	0	0	0	0	0	0	0	0	0	0	0	0	0	0	0
694	0	0.15	1.14	0	0	0	0	0	0	0	0	1	1	0	0	0	0	0	0	0	0
695	1	13.21	1.46	0	0	0	0	0	0	0	0	1	1	1	1	1	1	0	0	1	0
696	1	16.2	0.17	0	0	0	0	0	0	0	0	1	0	0	0	0	0	0	0	0	0
697	0	8.58	0.37	1	0	0	0	0	0	0	0	0	0	0	0	0	0	0	0	0	0
698	1	10.69	6.49	0	0	1	0	0	0	0	0	0	0	0	0	0	0	0	0	1	0
699	0	0.31	0.17	1	0	0	0	0	0	0	0	0	0	0	0	0	0	0	0	0	0
700	0	1.08	2.76	1	0	0	0	0	0	0	0	0	0	0	0	0	0	0	0	0	0
701	0	11.27	0.17	1	0	0	0	0	0	0	0	0	0	0	0	0	0	0	0	0	0
702	0	0.11	0.34	1	0	0	0	0	0	0	0	0	0	0	0	0	0	0	0	0	0
703	1	1.2	0.71	1	0	0	0	0	0	0	0	0	0	0	0	0	0	0	0	0	0
704	0	2.27	2.26	0	1	0	0	0	0	0	0	0	0	0	0	0	0	0	0	1	0
705	1	9.41	3.44	1	0	0	0	0	0	0	0	0	0	0	0	0	0	0	0	0	0
706	1	9.8	0.17	0	0	0	0	0	0	0	0	1	1	0	0	0	0	0	0	0	0
707	0	14.6	0.66	1	0	0	0	0	0	0	0	0	0	0	0	0	0	0	0	0	0
708	0	16.58	0.17	0	0	0	0	0	0	0	0	1	1	0	1	0	0	0	0	0	0
709	0	0.73	0.34	1	0	0	0	0	0	0	0	0	0	0	0	0	0	0	0	0	0
710	0	15.03	0.94	0	0	0	0	0	0	0	1	0	0	0	0	0	0	0	0	0	0
711	1	1.04	0.71	1	0	0	0	0	0	0	0	0	0	0	0	0	0	0	0	0	0
712	0	0.93	0.34	1	0	0	0	0	0	0	0	0	0	0	0	0	0	0	0	0	0
713	1	1.59	7.56	0	0	0	0	0	0	1	0	0	0	0	0	0	0	0	0	0	0
714	0	0.73	0.34	1	0	0	0	0	0	0	0	0	0	0	0	0	0	0	0	0	0
715	1	15.86	0.34	0	0	0	0	0	0	1	0	0	0	0	0	0	0	0	0	0	0
716	0	4.45	0.17	1	0	0	0	0	0	0	0	0	0	0	0	0	0	0	0	0	0
717	0	8.93	0.47	0	0	0	1	0	0	0	0	0	0	0	0	0	0	0	0	0	0
718	0	2.16	0.17	1	0	0	0	0	0	0	0	0	0	0	0	0	0	0	0	1	0
719	1	1.55	0.17	1	0	0	0	0	0	0	0	0	0	0	0	0	0	0	0	0	0
720	1	13.62	0.11	0	0	0	0	0	1	0	0	0	0	0	0	0	0	0	0	0	0
721	1	12.57	0.34	0	0	0	0	0	0	1	0	0	0	0	0	0	0	0	0	0	0
722	0	2.79	1.38	1	0	0	0	0	0	0	0	0	0	0	0	0	0	0	0	0	0
723	1	2.51	0.56	0	0	0	0	0	1	0	0	0	0	0	0	0	0	0	0	0	0
724	0	13.25	0.29	0	1	0	0	0	0	0	0	0	0	0	0	0	0	0	0	0	0
725	0	1.25	1.81	1	0	0	0	0	0	0	0	0	0	0	0	0	0	0	0	0	0
726	1	1.7	0.34	1	0	0	0	0	0	0	0	0	0	0	0	0	0	0	0	0	0
727	0	1.81	0.34	1	0	0	0	0	0	0	0	0	0	0	0	0	0	0	0	0	0
728	0	3.63	5.29	1	0	0	0	0	0	0	0	0	0	0	0	0	0	0	0	0	0
729	0	6.25	0.17	1	0	0	0	0	0	0	0	0	0	0	0	0	0	0	0	0	0
730	1	3.73	0.17	1	0	0	0	0	0	0	0	0	0	0	0	0	0	0	0	0	0
731	0	0.4	0.66	1	0	0	0	0	0	0	0	0	0	0	0	0	0	0	0	0	0
732	0	12.88	0.17	1	0	0	0	0	0	0	0	0	0	0	0	0	0	0	0	0	0
733	0	5.94	0.17	1	0	0	0	0	0	0	0	0	0	0	0	0	0	0	0	0	0
734	0	8.01	0.66	0	0	1	0	0	0	0	0	0	0	0	0	0	0	0	0	0	0
735	0	1.2	0.66	1	0	0	0	0	0	0	0	0	0	0	0	0	0	0	0	0	0
736	0	1.14	0.17	0	0	0	0	1	0	0	0	0	0	0	0	0	0	0	0	0	0
737	0	12.47	0.17	1	0	0	0	0	0	0	0	0	0	0	0	0	0	0	0	0	0
738	0	0.47	0.34	1	0	0	0	0	0	0	0	0	0	0	0	1	0	0	0	1	0
739	0	16.08	0.34	0	1	0	0	0	0	0	0	0	0	0	0	0	0	0	0	0	0
740	1	13.65	1.44	0	0	0	0	0	0	0	0	1	0	1	0	0	0	0	0	0	0
741	0	12.86	0.34	1	0	0	0	0	0	0	0	0	0	0	0	0	0	0	0	0	0
742	0	18.78	0.34	1	0	0	0	0	0	0	0	0	0	0	0	0	0	0	0	0	0
743	1	0.62	0.34	1	0	0	0	0	0	0	0	0	0	0	0	0	0	0	0	0	0
744	0	12.14	0.71	0	0	0	0	0	0	1	0	0	0	0	0	0	0	0	0	0	0
745	0	2.11	0.71	0	0	0	0	0	0	0	0	1	1	1	0	1	1	0	1	0	0
746	0	0.98	0.34	1	0	0	0	0	0	0	0	0	0	0	0	0	0	0	0	0	0
747	0	12.78	0.34	0	0	0	0	0	1	0	0	0	0	0	0	0	0	0	0	0	0
748	0	6.35	0.34	1	0	0	0	0	0	0	0	0	0	0	0	0	0	0	0	0	0
749	1	5.01	0.56	1	0	0	0	0	0	0	0	0	0	0	0	0	0	0	0	0	0
750	0	13.88	0.17	0	0	0	0	0	0	0	0	1	1	0	0	0	0	0	0	0	0
751	0	11.55	0.17	0	0	0	0	0	0	0	0	1	0	0	0	0	0	0	0	0	0
752	1	12.26	0.94	0	0	0	1	0	0	0	0	0	0	0	0	0	0	0	0	0	0
753	1	8.73	0.17	1	0	0	0	0	0	0	0	0	0	0	0	0	0	0	0	0	0
754	1	16.7	0.17	1	0	0	0	0	0	0	0	0	0	0	0	0	0	0	0	0	0
755	0	0.83	0.17	1	0	0	0	0	0	0	0	0	0	0	0	0	0	0	0	0	0
756	0	6.24	0.17	1	0	0	0	0	0	0	0	0	0	0	0	0	0	0	0	0	0
757	0	1.95	0.17	1	0	0	0	0	0	0	0	0	0	0	0	0	0	0	0	0	0
758	0	5.88	0.34	1	0	0	0	0	0	0	0	0	0	0	0	0	0	0	0	0	0
759	1	5.21	0.17	1	0	0	0	0	0	0	0	0	0	0	0	0	0	0	0	0	0
760	0	3.27	0.34	0	0	0	0	0	0	0	0	1	0	0	0	0	0	0	0	0	0
761	0	12.88	0.25	0	0	0	0	0	1	0	0	0	0	0	0	0	0	0	0	0	0
762	1	2.75	0.71	1	0	0	0	0	0	0	0	0	0	0	0	0	0	0	0	0	0
763	0	3.71	0.71	1	0	0	0	0	0	0	0	0	0	0	0	0	0	0	0	0	0
764	0	14.62	0.34	0	0	0	0	0	1	0	0	0	0	0	0	0	0	0	0	0	0
765	0	2.69	0.94	0	0	0	0	0	0	0	1	0	0	0	0	0	0	0	0	0	0
766	0	0.49	0.34	1	0	0	0	0	0	0	0	0	0	0	0	0	0	0	0	1	0
767	0	0.93	0.17	0	0	0	0	0	0	0	0	1	1	0	0	0	0	0	0	0	0
768	0	0.96	0.17	1	0	0	0	0	0	0	0	0	0	0	0	0	0	0	0	0	0
769	0	6.95	0.43	1	0	0	0	0	0	0	0	0	0	0	0	0	0	0	0	0	0
770	1	3.76	0.71	1	0	0	0	0	0	0	0	0	0	0	0	0	0	0	0	0	0
771	1	20.2	0.34	1	0	0	0	0	0	0	0	0	0	0	0	0	0	0	0	0	0
772	1	6.02	0.66	1	0	0	0	0	0	0	0	0	0	0	0	0	0	0	0	0	0
773	0	9.08	0.17	1	0	0	0	0	0	0	0	0	0	0	0	0	0	0	0	0	0
774	0	16.56	0.71	1	0	0	0	0	0	0	0	0	0	0	0	0	0	0	0	0	0
775	1	9.6	0.34	0	0	0	0	0	0	0	0	1	1	1	0	0	1	0	0	0	0
776	1	0.99	0.37	0	0	0	0	0	0	0	0	1	1	0	0	0	0	0	0	0	0
777	1	0.37	0.17	0	0	0	0	0	0	0	0	1	0	0	0	0	0	0	0	0	0
778	1	2.15	0.02	0	0	0	0	0	1	0	0	0	0	0	0	0	0	0	0	0	0
779	1	0.62	0.34	0	0	0	0	0	0	0	0	1	1	0	0	0	0	0	0	0	0
780	0	5.92	0.17	0	0	0	0	0	0	0	0	1	1	0	0	0	0	0	0	0	0
781	0	15.49	0.17	0	0	0	0	0	0	0	0	1	0	0	0	0	0	0	0	0	0
782	1	0.67	0.34	1	0	0	0	0	0	0	0	0	0	0	0	0	0	0	0	0	0
783	0	1.94	0.34	1	0	0	0	0	0	0	0	0	0	0	0	0	0	0	0	0	0
784	1	1.09	0.94	0	0	0	0	1	0	0	0	0	0	0	0	0	0	0	0	0	0
785	0	5.41	0.17	1	0	0	0	0	0	0	0	0	0	0	0	0	0	0	0	0	0
786	1	9.2	0.17	0	0	1	0	0	0	0	0	0	0	0	0	0	0	0	0	0	0
787	1	8.62	14.97	0	0	0	0	0	0	1	0	0	0	0	0	1	0	0	0	0	0
788	1	1.68	0.34	0	0	0	0	0	0	0	0	1	0	1	0	0	0	0	0	0	0
789	1	2.03	0.34	0	0	0	0	0	0	0	0	1	0	1	0	0	0	0	0	0	0
790	1	2.03	7.56	0	0	0	0	0	0	0	0	1	1	1	0	0	1	0	0	0	0
791	0	2.01	0.17	0	0	0	0	0	0	0	0	1	0	0	0	0	0	0	0	0	0
792	0	21.41	0.17	0	0	0	0	0	0	0	0	1	1	0	0	0	0	0	0	0	0
793	1	0.99	0.66	1	0	0	0	0	0	0	0	0	0	0	0	0	0	0	0	0	0
794	1	0.94	1.74	0	0	0	0	0	0	1	0	0	0	0	0	0	0	0	0	0	0
795	1	0.32	0.17	1	0	0	0	0	0	0	0	0	0	0	0	0	0	0	0	0	0
796	0	0.33	0.66	1	0	0	0	0	0	0	0	0	0	0	0	0	0	0	0	1	0
797	0	17.71	0.56	0	0	0	0	0	0	0	0	1	1	0	0	0	0	0	0	0	0
798	0	3.21	1.44	0	0	0	0	1	0	0	0	0	0	0	0	0	0	0	0	0	0
799	0	17.2	0.17	1	0	0	0	0	0	0	0	0	0	0	0	0	0	0	0	0	0
800	1	12.08	0.59	0	0	0	0	0	0	0	0	1	0	0	0	0	0	0	0	0	0
801	0	5.86	0.17	1	0	0	0	0	0	0	0	0	0	0	0	0	0	0	0	0	0
802	1	13.81	0.71	0	0	0	0	1	0	0	0	0	0	1	0	0	0	0	0	0	0
803	1	11.15	0.17	0	0	0	1	0	0	0	0	0	0	0	0	0	0	0	0	0	0
804	0	17.03	0.34	0	0	0	0	0	1	0	0	0	0	0	0	0	0	0	0	0	0
805	0	12.9	0.11	0	0	0	0	0	1	0	0	0	0	0	0	0	0	0	0	0	0
806	0	0.9	0.34	1	0	0	0	0	0	0	0	0	0	0	0	0	0	0	0	0	0
807	1	16.74	10.79	0	0	0	0	0	0	0	0	1	0	0	0	0	1	0	1	0	0
808	0	1.31	0.34	1	0	0	0	0	0	0	0	0	0	0	0	0	0	0	0	0	0
809	0	0.75	1.8	1	0	0	0	0	0	0	0	0	0	0	0	1	1	0	1	0	0
810	0	10.49	9.58	0	1	0	0	0	0	0	0	0	1	1	0	1	1	0	0	1	0
811	1	1.14	0.66	1	0	0	0	0	0	0	0	0	0	0	0	0	0	0	0	0	0
812	1	24.58	5.16	1	0	0	0	0	0	0	0	0	0	0	0	0	0	0	0	0	0
813	0	1.71	0.34	1	0	0	0	0	0	0	0	0	0	0	0	0	0	0	0	0	0
814	1	2.44	0.66	0	0	0	1	0	0	0	0	0	0	0	0	0	0	0	0	0	0
815	1	9.02	0.34	1	0	0	0	0	0	0	0	0	0	0	0	0	0	0	0	0	0
816	0	2.23	0.59	0	0	0	0	0	0	0	0	1	1	0	0	0	0	0	0	0	0
817	1	14.97	1.08	0	0	0	0	0	1	0	0	0	0	0	0	0	0	0	0	0	0
818	1	1.21	0.34	1	0	0	0	0	0	0	0	0	0	0	0	0	0	0	0	0	0
819	1	17.24	0.34	0	0	0	0	0	0	0	0	1	0	0	0	0	0	0	0	0	0
820	1	18.55	0.17	0	0	0	0	1	0	0	0	0	0	0	0	0	0	0	0	0	0
821	0	16.09	0.17	1	0	0	0	0	0	0	0	0	0	0	0	0	0	0	0	0	0
822	0	3.88	1.08	0	1	0	0	0	0	0	0	0	0	0	0	0	0	0	0	0	0
823	0	8.56	0.05	0	0	0	0	0	1	0	0	0	0	0	0	0	0	0	0	0	0
824	0	0.7	0.66	0	1	0	0	0	0	0	0	0	0	0	0	0	0	0	0	1	0
825	1	14.69	1.8	0	0	0	0	0	0	0	1	0	0	0	0	0	0	0	0	0	0
826	0	7.02	0.71	1	0	0	0	0	0	0	0	0	0	0	0	0	0	0	0	0	0
827	1	4.38	0.29	0	0	0	0	0	0	0	0	1	1	0	0	0	0	0	0	0	0
828	1	9.67	0.34	0	0	0	0	0	0	0	0	1	0	1	0	0	0	0	0	0	0
829	1	9.9	0.34	1	0	0	0	0	0	0	0	0	0	0	0	0	0	0	0	0	0
830	0	6.16	0.34	1	0	0	0	0	0	0	0	0	0	0	0	0	0	0	0	0	0
831	1	3.18	88.36	0	0	0	0	0	0	0	0	1	1	1	0	1	1	0	1	0	0
832	1	13.93	0.34	0	0	0	0	0	0	0	0	1	0	0	0	0	0	0	0	0	0
833	1	9.8	0.29	0	0	0	1	0	0	0	0	0	0	0	0	0	0	0	0	0	0
834	0	1.44	1.14	0	0	0	0	0	0	0	0	1	0	0	0	0	0	0	0	1	0
835	1	2.46	0.17	1	0	0	0	0	0	0	0	0	0	0	0	0	0	0	0	0	0
836	0	0.69	3.45	1	0	0	0	0	0	0	0	0	0	0	0	0	0	0	0	1	0
837	0	0.63	0.34	0	1	0	0	0	0	0	0	0	0	0	0	0	0	0	0	0	0
838	1	1.16	0.34	0	0	0	0	1	0	0	0	0	0	0	0	0	0	0	0	0	0
839	1	0.74	0.56	0	0	0	0	0	0	0	0	1	0	0	0	0	0	0	0	0	0
840	1	0.52	0.66	0	0	0	0	0	0	0	0	1	1	1	0	0	0	0	0	0	0
841	0	8.59	0.9	1	0	0	0	0	0	0	0	0	0	0	0	0	0	0	0	0	0
842	1	6.53	0.71	1	0	0	0	0	0	0	0	0	0	0	0	0	0	0	0	0	0
843	1	7.79	0.59	0	1	0	0	0	0	0	0	0	1	1	1	0	1	0	0	0	0
844	0	4.34	0.34	1	0	0	0	0	0	0	0	0	0	0	0	0	0	0	0	0	0
845	0	7	0.34	1	0	0	0	0	0	0	0	0	0	0	0	0	0	0	0	0	0
846	1	14.73	0.34	0	0	0	0	0	0	0	0	1	0	0	0	0	0	0	0	0	0
847	0	0.24	0.17	0	0	0	0	0	0	0	0	1	0	0	0	0	0	0	0	0	0
848	0	2.34	1.38	1	0	0	0	0	0	0	0	0	0	1	0	0	0	0	0	0	0
849	1	0.25	0.17	0	0	0	0	0	0	0	0	1	1	0	0	0	0	0	0	0	0
850	0	2.67	0.17	0	0	0	0	0	0	0	0	1	0	0	0	0	0	0	0	0	0
851	1	15.45	0.17	0	0	0	0	0	0	0	0	1	1	0	1	0	0	0	0	0	0
852	0	11.55	0.17	0	0	0	0	0	0	0	0	1	0	0	0	0	0	0	0	0	0
853	0	4.36	0.66	0	0	0	0	0	0	0	0	1	0	1	0	0	0	0	0	0	0
854	1	6.13	0.17	0	0	0	0	0	0	0	0	1	1	0	0	0	0	0	0	0	0
855	0	1.65	0.17	1	0	0	0	0	0	0	0	0	0	0	0	0	0	0	0	0	0
856	0	1.34	0.17	0	0	0	0	1	0	0	0	0	0	0	0	0	0	0	0	0	0
857	0	0.35	0.9	0	0	0	0	1	0	0	0	0	0	0	0	0	0	0	0	0	0
858	1	1.08	0.17	1	0	0	0	0	0	0	0	0	0	0	0	0	0	0	0	0	0
859	0	11.01	2.22	0	0	0	0	0	0	1	0	0	0	0	0	0	0	0	0	0	0
860	0	11.9	0.34	0	0	0	0	0	0	0	0	1	1	1	1	0	1	0	0	0	0
861	1	21.84	5.29	1	0	0	0	0	0	0	0	0	0	0	0	0	0	0	0	0	0
862	0	0.61	0.56	0	0	0	0	1	0	0	0	0	0	0	0	0	0	0	0	0	0
863	0	2.89	14.97	0	0	0	0	0	0	0	1	0	1	1	0	1	1	0	0	0	0
864	1	5.57	0.37	1	0	0	0	0	0	0	0	0	0	0	0	0	0	0	0	0	0
865	0	11.06	0.17	1	0	0	0	0	0	0	0	0	0	0	0	0	0	0	0	0	0
866	1	21.57	0.17	0	0	0	0	0	0	0	0	1	0	0	0	0	0	0	0	0	0
867	0	2.06	3.45	0	0	0	0	1	0	0	0	0	0	0	0	0	0	0	0	0	0
868	0	8.28	0.37	1	0	0	0	0	0	0	0	0	0	0	0	0	0	0	0	0	0
869	1	17.48	0.17	1	0	0	0	0	0	0	0	0	0	0	0	0	0	0	0	0	0
870	1	14.88	0.34	0	0	0	0	0	1	0	0	0	0	0	0	0	0	0	0	0	0
871	1	1.02	1.14	0	0	0	0	0	0	0	0	1	1	1	0	0	0	0	0	0	0
872	0	3.93	0.34	0	0	0	0	0	0	0	0	1	1	0	1	0	0	0	0	0	0
873	1	13.96	1.14	0	0	0	0	0	0	0	0	1	0	0	0	0	0	0	0	0	0
874	0	11.8	0.34	1	0	0	0	0	0	0	0	0	0	0	0	0	0	0	0	0	0
875	1	2.43	0.17	1	0	0	0	0	0	0	0	0	0	0	0	0	0	0	0	0	0
876	1	10.56	0.37	0	0	0	0	0	0	0	0	1	0	0	0	0	0	0	0	0	0
877	1	5.24	0.34	1	0	0	0	0	0	0	0	0	0	0	0	0	0	0	0	0	0
878	0	5.22	0.71	0	0	0	0	0	0	0	1	0	0	0	0	0	0	0	0	0	0
879	0	12.02	0.05	0	0	0	0	0	1	0	0	0	0	0	0	0	0	0	0	0	0
880	1	3.24	1.14	0	0	0	0	0	0	0	1	0	0	0	0	0	0	0	0	0	0
881	0	3.25	0.34	1	0	0	0	0	0	0	0	0	0	0	0	0	0	0	0	0	0
882	1	1.04	0.66	1	0	0	0	0	0	0	0	0	0	0	0	0	0	0	0	0	0
883	1	0.38	0.34	0	0	0	0	0	0	0	0	1	1	0	0	0	0	0	0	0	0
884	1	16.75	0.34	0	0	1	0	0	0	0	0	0	0	0	0	0	0	0	0	0	0
885	0	0.87	0.17	1	0	0	0	0	0	0	0	0	0	0	0	0	0	0	0	0	0
886	0	0.76	0.34	1	0	0	0	0	0	0	0	0	0	0	0	0	0	0	0	0	0
887	0	0.12	0.71	1	0	0	0	0	0	0	0	0	0	0	0	0	0	0	0	0	0
888	1	2.5	0.17	1	0	0	0	0	0	0	0	0	0	0	0	0	0	0	0	0	0
889	1	5.24	0.17	1	0	0	0	0	0	0	0	0	0	0	0	0	0	0	0	0	0
890	0	13.19	1.8	0	0	0	0	0	0	1	0	0	0	0	0	0	0	0	0	0	0
891	1	12.83	1.46	0	0	0	1	0	0	0	0	0	0	0	0	0	0	0	0	0	0
892	1	16.22	0.66	0	0	0	0	0	0	1	0	0	0	0	0	0	0	0	0	0	0
893	1	2.62	0.75	0	0	0	0	0	0	0	0	1	1	0	0	0	0	0	0	0	0
894	0	1.33	0.37	1	0	0	0	0	0	0	0	0	0	0	0	0	0	0	0	0	0
895	0	10.71	0.17	1	0	0	0	0	0	0	0	0	0	0	0	0	0	0	0	0	0
896	0	6.27	0.17	1	0	0	0	0	0	0	0	0	0	0	0	0	0	0	0	0	0
897	0	4.78	0.34	0	0	0	0	0	0	1	0	0	0	0	0	0	0	0	0	0	0
898	1	3.82	0.17	1	0	0	0	0	0	0	0	0	0	0	0	0	0	0	0	0	0
899	0	21.13	0.34	0	0	0	0	0	0	1	0	0	0	0	0	0	0	0	0	0	0
900	0	4.62	44.01	0	0	0	0	0	0	0	0	1	1	1	1	1	1	0	0	1	0
901	1	0.06	23.94	0	0	1	0	0	0	0	0	0	1	1	0	1	0	0	1	0	1
902	1	0.72	2.2	1	0	0	0	0	0	0	0	0	1	0	0	0	0	0	0	1	0
903	0	8.08	0.05	0	0	0	0	0	1	0	0	0	0	0	0	0	0	0	0	0	0
904	1	10.72	0.71	0	0	0	0	0	0	0	0	1	1	0	0	0	0	0	0	0	0
905	0	8.93	0.34	0	0	0	1	0	0	0	0	0	0	0	0	0	0	0	0	0	0
906	0	4.7	0.34	1	0	0	0	0	0	0	0	0	0	0	0	0	0	0	0	0	0
907	0	14.3	0.17	0	0	0	0	0	0	0	0	1	1	0	1	0	0	0	0	0	0
908	0	0.72	0.56	1	0	0	0	0	0	0	0	0	0	0	0	0	0	0	0	0	0
909	1	9.15	0.47	0	0	0	0	1	0	0	0	0	0	0	0	0	0	0	0	0	0
910	1	0.6	0.17	1	0	0	0	0	0	0	0	0	0	0	0	0	0	0	0	0	0
911	1	9.85	0.71	1	0	0	0	0	0	0	0	0	0	0	0	0	1	0	1	0	0
912	1	4.7	0.34	1	0	0	0	0	0	0	0	0	0	0	0	0	0	0	0	0	0
913	0	17.03	9.58	1	0	0	0	0	0	0	0	0	0	0	0	0	0	0	0	0	0
914	0	0.53	0.34	1	0	0	0	0	0	0	0	0	0	0	0	0	0	0	0	0	0
915	1	12.34	0.71	0	0	0	0	0	1	0	0	0	0	1	0	0	0	0	0	0	0
916	1	17.98	0.17	0	0	0	0	0	0	0	0	1	1	0	0	0	0	0	0	0	0
917	1	7.48	0.66	0	0	0	0	0	0	1	0	0	0	0	0	0	0	0	0	0	0
918	0	6.69	0.17	0	1	0	0	0	0	0	0	0	0	0	0	0	0	0	0	0	0
919	1	11.75	0.17	0	0	0	0	1	0	0	0	0	0	0	0	0	0	0	0	0	0
920	0	1.22	0.17	1	0	0	0	0	0	0	0	0	0	0	0	0	0	0	0	0	0
921	1	4.56	0.66	1	0	0	0	0	0	0	0	0	0	0	0	0	0	0	0	0	0
922	1	18.34	0.17	1	0	0	0	0	0	0	0	0	0	0	0	0	0	0	0	0	0
923	0	0.15	0.34	1	0	0	0	0	0	0	0	0	0	0	0	0	0	0	0	0	0
924	0	4.15	0.59	1	0	0	0	0	0	0	0	0	1	1	0	1	1	0	0	1	1
925	0	1.42	0.17	1	0	0	0	0	0	0	0	0	0	0	0	0	0	0	0	0	0
926	0	0.39	0.34	0	0	0	0	0	0	0	0	1	0	0	0	0	1	0	0	0	0
927	1	16.87	2.79	0	0	0	0	0	0	1	0	0	0	0	0	0	0	0	0	0	0
928	0	12.86	0.34	1	0	0	0	0	0	0	0	0	0	0	0	0	0	0	0	0	0
929	1	0.86	0.34	1	0	0	0	0	0	0	0	0	0	0	0	0	0	0	0	0	0
930	1	9.73	0.17	1	0	0	0	0	0	0	0	0	0	0	0	0	0	0	0	0	0
931	0	1.07	0.17	1	0	0	0	0	0	0	0	0	0	0	0	0	0	0	0	0	0
932	0	14.23	0.17	1	0	0	0	0	0	0	0	0	0	0	0	0	0	0	0	0	0
933	0	3.72	0.34	0	0	1	0	0	0	0	0	0	0	0	0	0	0	0	0	0	0
934	1	1.74	0.71	0	1	0	0	0	0	0	0	0	0	0	0	0	0	0	0	0	0
935	1	6.11	0.34	1	0	0	0	0	0	0	0	0	0	0	0	0	0	0	0	0	0
936	0	0.14	0.66	1	0	0	0	0	0	0	0	0	0	0	0	0	0	0	0	0	0
937	1	3.65	0.9	0	0	0	0	1	0	0	0	0	1	1	0	1	1	0	1	0	0
938	1	4.42	0.34	0	0	0	0	0	0	0	0	1	1	0	0	0	0	0	0	0	0
939	0	17.07	0.17	1	0	0	0	0	0	0	0	0	0	0	0	0	0	0	0	0	0
940	1	11.85	0.34	0	0	0	0	0	0	0	0	1	0	0	0	0	0	0	0	0	0
941	1	0.16	0.34	1	0	0	0	0	0	0	0	0	0	0	0	0	0	0	0	0	0
942	0	18.75	0.17	1	0	0	0	0	0	0	0	0	0	0	0	0	0	0	0	0	0
943	0	2.04	0.34	1	0	0	0	0	0	0	0	0	0	0	0	0	0	0	0	0	0
944	1	1.78	0.29	0	0	0	0	1	0	0	0	0	0	0	0	0	0	0	0	0	0
945	0	14.39	0.17	0	0	0	0	1	0	0	0	0	0	0	0	0	0	0	0	0	0
946	0	15.86	0.17	0	0	0	0	0	0	0	0	1	1	0	0	0	0	0	0	1	0
947	1	11.14	0.29	0	0	0	1	0	0	0	0	0	0	0	0	0	0	0	0	0	0
948	0	18.37	1.38	1	0	0	0	0	0	0	0	0	0	0	0	0	0	0	0	0	0
949	1	3.52	0.34	0	0	0	0	0	0	0	0	1	0	0	0	0	0	0	0	0	0
950	1	13.58	0.17	1	0	0	0	0	0	0	0	0	0	0	0	0	0	0	0	0	0
951	1	8.28	0.17	0	0	0	0	0	0	0	0	1	0	0	0	0	0	0	0	0	0
952	0	2.75	0.17	0	0	0	0	0	0	0	0	1	0	0	0	0	0	0	0	0	0
953	0	3.72	0.34	0	0	0	0	0	0	0	0	1	1	0	0	0	0	0	0	0	0
954	0	17.13	0.47	0	0	0	0	0	0	0	0	1	1	0	0	0	0	0	0	0	0
955	0	0.75	0.47	0	0	0	0	0	0	0	0	1	1	0	0	0	0	0	0	0	0
956	1	0.61	0.17	0	0	0	0	1	0	0	0	0	0	0	0	0	0	0	0	0	0
957	1	2.6	0.37	1	0	0	0	0	0	0	0	0	0	0	0	1	0	0	0	1	0
958	0	20.73	0.17	0	0	0	0	0	0	0	0	1	1	0	1	0	0	0	0	0	0
959	0	0.45	0.9	0	0	0	0	1	0	0	0	0	0	0	0	0	0	0	0	1	0
960	0	6.24	0.71	0	0	0	0	0	1	0	0	0	0	0	0	0	0	0	0	0	0
961	0	14.95	0.37	0	0	0	0	0	0	0	0	1	0	0	0	0	0	0	0	0	0
962	1	8.76	5.29	0	0	0	1	0	0	0	0	0	0	0	0	0	0	0	0	0	0
963	0	0.59	0.17	1	0	0	0	0	0	0	0	0	0	0	0	0	0	0	0	0	0
964	0	16.1	0.17	1	0	0	0	0	0	0	0	0	0	0	0	0	0	0	0	0	0
965	0	9.73	2.25	1	0	0	0	0	0	0	0	0	0	0	0	0	0	0	1	0	0
966	1	15.57	1.14	0	0	0	0	0	1	0	0	0	0	0	0	0	0	0	0	0	0
967	0	2.44	0.29	0	0	0	0	1	0	0	0	0	0	0	0	0	0	0	0	0	0
968	0	16.66	0.34	0	0	1	0	0	0	0	0	0	0	0	0	0	0	0	0	0	0
969	1	13.79	0.17	1	0	0	0	0	0	0	0	0	0	0	0	0	0	0	0	0	0
970	1	14.44	1.8	0	1	0	0	0	0	0	0	0	0	0	0	0	0	0	0	0	0
971	0	18.65	0.59	0	0	0	0	0	0	0	1	0	0	0	0	0	0	0	0	0	0
972	1	14.54	1.17	0	0	0	0	0	0	0	1	0	0	0	0	0	0	0	0	0	0
973	1	0.75	1.74	0	0	0	0	0	0	1	0	0	0	0	0	0	0	0	0	0	0
974	0	14.41	0.11	0	0	0	0	0	1	0	0	0	0	0	0	0	0	0	0	0	0
975	0	7.02	0.9	1	0	0	0	0	0	0	0	0	0	0	0	0	0	0	0	0	0
976	0	17.22	0.34	0	0	0	0	1	0	0	0	0	0	0	0	0	0	0	0	0	0
977	1	9.23	0.17	1	0	0	0	0	0	0	0	0	0	0	0	0	0	0	0	0	0
978	0	17.15	0.34	0	0	0	0	0	1	0	0	0	0	0	0	0	0	0	0	0	0
979	0	0.29	0.17	1	0	0	0	0	0	0	0	0	0	0	0	0	0	0	0	0	0
980	1	8.49	0.71	1	0	0	0	0	0	0	0	0	0	0	0	0	0	0	0	0	0
981	0	3.46	1.38	0	0	0	0	0	0	0	0	1	1	0	0	0	0	0	0	0	0
982	0	0.89	0.34	0	0	0	0	0	0	0	0	1	1	0	0	0	0	0	0	0	0
983	0	7.95	0.34	1	0	0	0	0	0	0	0	0	0	0	0	0	0	0	0	0	0
984	0	24.81	0.34	1	0	0	0	0	0	0	0	0	0	0	0	0	0	0	0	0	0
985	0	17.24	0.17	0	1	0	0	0	0	0	0	0	0	0	0	0	0	0	0	0	0
986	0	3.95	0.71	0	0	0	0	0	0	0	0	1	1	0	0	0	0	0	0	0	0
987	0	8.57	0.17	1	0	0	0	0	0	0	0	0	0	0	0	0	0	0	0	0	0
988	1	17.02	3.44	0	0	0	0	0	1	0	0	0	0	0	0	1	1	0	0	0	0
989	0	9.28	0.34	0	0	0	0	0	0	0	0	1	0	0	0	0	0	0	0	0	0
990	0	0.1	0.29	0	0	0	0	0	0	0	0	1	1	0	0	0	1	0	0	0	0
991	0	5.53	0.66	1	0	0	0	0	0	0	0	0	0	0	0	0	0	0	0	0	0
992	0	1.42	0.17	1	0	0	0	0	0	0	0	0	0	0	0	0	0	0	0	0	0
993	1	1.74	1.38	1	0	0	0	0	0	0	0	0	0	0	0	0	0	0	0	0	0
994	1	4.89	0.66	0	0	0	0	1	0	0	0	0	0	0	0	0	0	0	0	0	0
995	1	11.4	0.05	0	0	0	0	0	1	0	0	0	0	0	0	0	0	0	0	0	0
996	1	3.57	0.34	0	0	0	0	0	0	0	0	1	1	0	0	0	0	0	0	0	0
997	1	5.1	0.17	0	0	0	0	0	0	0	0	1	0	0	0	0	0	0	0	0	0
998	0	4.63	0.29	1	0	0	0	0	0	0	0	0	0	0	0	0	0	0	0	0	0
999	1	16.94	0.66	0	0	0	0	0	0	0	0	1	0	1	0	0	0	0	0	0	0
1000	1	21.46	0.17	1	0	0	0	0	0	0	0	0	0	0	0	0	0	0	0	0	0
1001	1	8.37	0.29	1	0	0	0	0	0	0	0	0	0	0	0	0	0	0	0	0	0
1002	1	2.99	0.17	0	0	0	0	0	0	0	0	1	0	0	0	0	0	0	0	0	0
1003	0	7.02	0.17	1	0	0	0	0	0	0	0	0	0	0	0	0	0	0	0	0	0
1004	0	3.33	0.34	1	0	0	0	0	0	0	0	0	0	0	0	0	0	0	0	0	0
1005	0	15.72	0.1	0	0	0	0	0	1	0	0	0	0	0	0	0	0	0	0	0	0
1006	1	14.36	2.99	0	0	0	0	0	0	0	0	1	1	1	0	0	0	0	0	0	0
1007	1	9.79	0.34	0	0	0	0	0	0	1	0	0	0	0	0	0	0	0	0	0	0
1008	1	5.96	0.66	0	0	0	0	1	0	0	0	0	0	0	0	0	0	0	0	1	0
1009	1	7.08	0.34	0	0	0	0	0	0	0	0	1	0	0	0	0	0	0	0	0	0
1010	0	1.85	0.71	1	0	0	0	0	0	0	0	0	0	0	0	0	0	0	0	0	0
1011	1	17.45	0.94	0	0	0	0	0	0	0	1	0	0	0	0	0	0	0	0	0	0
1012	0	3.99	1.46	0	0	0	0	0	0	1	0	0	0	0	0	0	0	0	0	0	0
1013	1	0.13	0.34	0	0	1	0	0	0	0	0	0	0	0	0	1	0	0	0	0	0
1014	0	1.54	0.71	0	0	0	0	0	0	0	0	1	0	1	0	0	0	0	0	1	0
1015	0	16.64	0.17	0	0	0	0	0	0	0	0	1	1	0	0	0	0	0	0	0	0
1016	1	2.16	2.79	1	0	0	0	0	0	0	0	0	0	0	0	0	0	0	0	0	0
1017	1	1.96	0.34	0	0	0	0	0	0	0	0	1	1	0	0	0	0	0	0	0	0
1018	1	1.28	0.29	0	0	0	0	1	0	0	0	0	0	0	0	0	0	0	0	0	0
1019	0	4.13	0.34	0	0	0	0	0	0	0	0	1	0	0	0	0	0	0	0	0	0
1020	0	5.97	2.22	0	0	0	0	0	0	0	1	0	0	0	0	0	0	0	0	0	0
1021	0	5.33	1.14	0	0	0	0	0	0	0	0	1	0	1	0	0	0	0	0	0	0
1022	0	22.52	0.34	0	0	0	0	0	0	0	0	1	1	0	0	0	0	0	0	0	0
1023	0	15.51	0.17	0	0	0	0	1	0	0	0	0	0	0	0	0	0	0	0	0	0
1024	1	17.15	0.17	0	0	0	0	0	0	0	0	1	0	0	1	0	0	0	0	0	0
1025	0	15.96	0.11	0	0	0	0	0	1	0	0	0	0	0	0	0	0	0	0	0	0
1026	0	0.68	0.29	0	0	0	0	0	0	0	0	1	0	0	0	0	0	0	0	0	0
1027	1	9.88	0.17	1	0	0	0	0	0	0	0	0	0	0	0	0	0	0	0	0	0
1028	1	10.25	0.29	0	1	0	0	0	0	0	0	0	0	0	0	0	0	0	0	0	0
1029	0	0.78	0.34	1	0	0	0	0	0	0	0	0	0	0	0	0	0	0	0	0	0
1030	0	0.26	0.17	1	0	0	0	0	0	0	0	0	0	0	0	0	0	0	0	0	0
1031	0	1.53	1.74	0	0	0	0	0	0	0	0	1	1	0	1	0	0	0	0	0	0
1032	0	13.18	1.74	1	0	0	0	0	0	0	0	0	0	0	0	0	0	0	0	0	0
1033	0	12.52	0.17	0	0	0	0	0	0	0	1	0	0	0	0	0	0	0	0	0	0
1034	0	1.48	6.49	0	0	0	0	1	0	0	0	0	1	0	0	0	0	0	0	0	0
1035	0	17.72	2.79	1	0	0	0	0	0	0	0	0	0	0	0	1	0	0	0	0	1
1036	0	12.37	0.34	0	0	0	0	0	0	0	0	1	1	0	0	0	0	0	0	1	0
1037	0	16.52	5.16	1	0	0	0	0	0	0	0	0	0	0	0	0	0	0	0	0	0
1038	1	16.08	0.34	0	0	0	0	0	0	0	0	1	1	0	0	0	0	0	0	0	0
1039	0	4.32	0.34	0	0	0	0	0	0	0	0	1	0	0	0	0	0	0	0	0	0
1040	0	11.46	0.34	1	0	0	0	0	0	0	0	0	0	0	0	0	0	0	0	0	0
1041	0	0.74	0.29	1	0	0	0	0	0	0	0	0	0	0	0	0	0	0	0	0	0
1042	1	11.37	0.34	0	0	0	0	0	1	0	0	0	0	0	0	0	0	0	0	0	0
1043	1	17.41	2.79	0	0	0	0	0	0	1	0	0	0	0	0	0	0	0	0	0	0
1044	1	18.35	0.56	1	0	0	0	0	0	0	0	0	0	0	0	0	0	0	0	0	0
1045	0	6.39	0.66	0	0	0	0	0	0	1	0	0	0	0	0	0	0	0	0	0	0
1046	0	0.26	0.17	0	0	0	1	0	0	0	0	0	0	0	0	0	0	0	0	0	0
1047	1	13.44	0.17	0	0	0	0	0	0	0	0	1	1	0	0	0	0	0	0	1	0
1048	1	3.05	0.22	0	0	0	0	0	0	0	0	1	0	0	0	0	0	0	0	0	0
1049	1	1.95	0.17	0	0	0	0	0	0	0	0	1	1	0	0	0	0	0	0	0	0
1050	0	13.24	0.37	0	0	0	0	0	0	0	0	1	0	0	0	0	0	0	0	0	0
1051	0	0.47	0.29	0	0	0	0	0	0	0	0	1	0	0	0	0	0	0	0	0	0
1052	0	13.45	0.17	1	0	0	0	0	0	0	0	0	0	0	0	0	0	0	0	0	0
1053	1	16.89	0.56	0	1	0	0	0	0	0	0	0	0	0	0	0	0	0	0	0	0
1054	0	0.42	1.14	0	1	0	0	0	0	0	0	0	1	1	0	0	1	0	0	0	0
1055	1	19.61	16.26	0	0	0	0	0	0	1	0	0	0	0	0	0	0	0	0	0	0
1056	0	10	0.17	0	0	0	0	0	0	0	0	1	1	0	0	0	0	0	0	1	0
1057	0	2.04	0.37	0	0	0	0	0	0	0	0	1	1	0	1	0	0	0	0	0	0
1058	0	3.07	0.34	1	0	0	0	0	0	0	0	0	0	0	0	0	0	0	0	0	0
1059	1	0.61	2.73	0	0	0	0	0	0	1	0	0	0	0	0	1	0	0	0	0	0
1060	0	6.05	0.17	0	0	0	0	0	0	0	0	1	0	0	0	0	0	0	0	0	0
1061	1	10.47	1.8	0	0	0	0	0	0	0	0	1	1	1	0	0	0	0	0	0	0
1062	0	3.03	0.34	0	0	0	0	0	0	0	0	1	0	0	0	0	0	0	0	0	0
1063	1	1.14	0.37	1	0	0	0	0	0	0	0	0	0	0	0	0	0	0	0	0	0
1064	1	3.36	0.17	0	0	0	0	0	0	0	0	1	0	0	0	0	0	0	0	0	0
1065	0	6.71	0.37	0	0	0	0	0	0	0	0	1	1	0	0	0	0	0	0	0	0
1066	0	15.18	0.66	0	0	0	0	1	0	0	0	0	0	0	0	0	0	0	0	0	0
1067	1	4.82	0.17	0	0	0	0	0	0	0	0	1	1	0	0	0	0	0	0	0	0
1068	1	8.37	0.34	0	0	0	0	0	0	1	0	0	0	0	0	0	0	0	0	0	0
1069	0	16.63	0.37	0	1	0	0	0	0	0	0	0	0	0	0	0	0	0	0	0	0
1070	0	8.26	0.17	1	0	0	0	0	0	0	0	0	0	0	0	0	0	0	0	0	0
1071	0	12.79	0.75	1	0	0	0	0	0	0	0	0	0	0	0	0	0	0	0	0	0
1072	0	3.37	0.34	0	0	0	0	1	0	0	0	0	0	0	0	0	0	0	0	0	0
1073	0	2.37	0.56	1	0	0	0	0	0	0	0	0	0	0	0	0	0	0	0	0	0
1074	1	13.68	0.17	1	0	0	0	0	0	0	0	0	0	0	0	0	0	0	0	0	0
1075	0	12.14	0.34	0	0	0	0	1	0	0	0	0	0	0	0	0	0	0	0	0	0
1076	0	0.14	0.66	1	0	0	0	0	0	0	0	0	0	0	0	0	0	0	0	0	0
1077	0	3.92	0.29	0	0	0	1	0	0	0	0	0	0	0	0	0	0	0	0	0	0
1078	1	19.04	9.58	0	1	0	0	0	0	0	0	0	0	0	0	0	0	0	0	0	0
1079	0	4.95	0.29	0	0	0	0	0	0	0	0	1	0	0	0	0	0	0	0	0	0
1080	0	4.69	0.34	0	0	1	0	0	0	0	0	0	0	0	0	0	0	0	0	0	0
1081	1	12.75	0.66	0	0	0	1	0	0	0	0	0	0	0	0	0	0	0	0	0	0
1082	0	0.7	0.66	1	0	0	0	0	0	0	0	0	0	0	0	0	0	0	0	0	0
1083	0	0.93	0.17	0	0	0	0	1	0	0	0	0	0	0	0	0	0	0	0	0	0
1084	1	13.65	0.17	1	0	0	0	0	0	0	0	0	0	0	0	0	0	0	0	0	0
1085	0	10.61	0.17	1	0	0	0	0	0	0	0	0	0	0	0	0	0	0	0	0	0
1086	0	1.53	0.17	1	0	0	0	0	0	0	0	0	0	0	0	0	0	0	0	0	0
1087	1	6.39	5.29	1	0	0	0	0	0	0	0	0	0	0	0	0	0	0	0	0	0
1088	1	14.86	0.17	0	0	0	0	0	0	0	0	1	0	0	0	0	0	0	0	0	0
1089	0	0.67	0.17	0	0	0	0	0	0	0	0	1	0	0	0	0	0	0	0	0	0
1090	0	4.59	0.17	0	0	0	0	0	0	0	0	1	0	0	0	0	0	0	0	0	0
1091	1	2.43	0.34	1	0	0	0	0	0	0	0	0	0	0	0	0	0	0	0	0	0
1092	0	2.47	0.34	0	0	0	0	0	0	0	0	1	0	0	0	0	0	0	0	0	0
1093	0	1.19	0.71	1	0	0	0	0	0	0	0	0	0	0	0	0	0	0	0	0	0
1094	1	0.93	0.37	0	0	0	0	1	0	0	0	0	0	0	0	0	0	0	0	0	0
1095	0	0.33	0.34	0	0	0	0	0	0	0	0	1	0	1	0	0	0	0	0	0	0
1096	0	7.75	0.34	1	0	0	0	0	0	0	0	0	0	0	0	0	0	0	0	0	0
1097	1	11.41	0.34	1	0	0	0	0	0	0	0	0	0	0	0	0	0	0	0	0	0
1098	0	10.65	0.71	1	0	0	0	0	0	0	0	0	0	0	0	0	0	0	0	0	0
1099	0	0.35	0.17	0	0	0	0	0	0	0	0	1	1	0	0	0	0	0	0	0	0
1100	0	4.61	0.17	0	0	0	0	0	0	0	0	1	1	0	0	0	0	0	0	0	0
1101	1	8.4	0.29	0	0	0	1	0	0	0	0	0	0	0	0	0	0	0	0	0	0
1102	1	11.44	0.17	0	0	0	0	0	0	0	0	1	0	0	0	0	0	0	0	0	0
1103	0	22.47	2.2	0	0	0	0	0	0	0	0	1	1	0	0	0	1	0	1	0	0
1104	0	16.01	0.07	0	0	0	0	0	1	0	0	0	0	0	0	0	0	0	0	0	0
1105	1	15.71	0.71	0	0	0	0	0	0	1	0	0	0	0	0	0	0	0	0	0	0
1106	0	10.65	0.29	0	0	0	0	0	0	0	0	1	0	0	0	0	0	0	0	0	0
1107	0	0.86	0.47	0	0	0	0	0	0	0	0	1	0	0	0	0	0	0	0	0	0
1108	1	2.59	0.29	0	0	0	0	0	0	0	0	1	0	0	0	1	0	0	1	0	0
1109	1	3.22	0.59	0	0	0	0	0	0	0	1	0	0	0	0	0	0	0	0	0	0
1110	1	7.96	0.08	0	0	0	0	0	0	0	1	0	0	0	0	0	0	0	0	0	0
1111	1	10.66	0.94	0	0	1	0	0	0	0	0	0	0	0	0	0	0	0	0	0	0
1112	0	14.21	0.17	1	0	0	0	0	0	0	0	0	0	0	0	0	0	0	0	0	0
1113	0	5.57	0.34	0	0	0	0	1	0	0	0	0	0	0	0	0	0	0	0	0	0
1114	1	10.13	4.89	0	0	0	1	0	0	0	0	0	0	0	0	0	0	0	0	0	0
1115	0	0.8	0.66	1	0	0	0	0	0	0	0	0	0	0	0	0	0	0	0	0	0
1116	0	7.41	0.9	0	0	0	0	0	0	0	0	1	0	1	0	0	0	0	0	0	0
1117	1	20.78	0.94	0	0	0	0	1	0	0	0	0	0	0	0	0	0	0	0	0	0
1118	1	21.26	1.46	0	0	0	0	1	0	0	0	0	0	0	0	0	0	0	0	0	0
1119	1	6.58	1.08	1	0	0	0	0	0	0	0	0	0	0	0	0	0	0	0	0	0
1120	0	9.6	1.74	1	0	0	0	0	0	0	0	0	0	0	0	0	0	0	0	0	0
1121	0	10.13	0.71	0	0	0	0	0	0	0	0	1	1	0	0	0	0	0	0	0	0
1122	0	0.99	0.9	0	0	0	0	0	0	0	0	1	0	1	0	0	0	0	0	0	0
1123	0	1.6	0.71	0	0	0	0	0	0	0	0	1	1	1	1	0	0	0	0	0	0
1124	1	1.92	0.17	1	0	0	0	0	0	0	0	0	0	0	0	0	0	0	0	0	0
1125	1	12.98	0.34	0	0	0	0	0	1	0	0	0	0	0	0	0	0	0	0	0	0
1126	1	1.08	0.71	1	0	0	0	0	0	0	0	0	0	0	0	0	0	0	0	0	0
1127	0	16.34	0.59	1	0	0	0	0	0	0	0	0	0	0	0	0	0	0	0	0	0
1128	1	10.75	1.17	0	0	0	1	0	0	0	0	0	0	0	0	0	0	0	0	0	0
1129	1	13.87	0.34	0	0	0	0	0	0	0	0	1	0	0	0	0	0	0	0	0	0
1130	0	4.32	0.17	1	0	0	0	0	0	0	0	0	0	0	0	0	0	0	0	0	0
1131	1	1.41	0.29	0	0	0	0	1	0	0	0	0	0	0	0	1	1	0	0	0	0
1132	0	10.41	0.17	0	0	0	0	0	0	0	0	1	0	0	0	0	0	0	0	0	0
1133	0	10.37	0.71	1	0	0	0	0	0	0	0	0	0	0	0	0	0	0	0	0	0
1134	0	9.35	0.34	0	0	0	0	0	0	0	0	1	0	0	0	0	0	0	0	0	0
1135	0	0.44	0.34	0	0	1	0	0	0	0	0	0	0	0	0	1	1	0	0	0	0
1136	1	7.35	0.66	0	0	0	0	0	0	1	0	0	0	0	0	0	0	0	0	0	0
1137	1	7.84	0.34	0	0	0	0	0	0	0	0	1	1	0	0	0	0	0	0	0	0
1138	0	2.4	0.34	1	0	0	0	0	0	0	0	0	0	0	0	0	0	0	0	0	0
1139	0	3.64	0.34	1	0	0	0	0	0	0	0	0	0	0	0	0	0	0	0	0	0
1140	1	10.52	1.46	0	0	0	0	0	0	0	1	0	0	0	0	0	0	0	0	0	0
1141	0	15.54	0.34	0	0	0	0	0	1	0	0	0	0	0	0	0	0	0	0	0	0
1142	1	19.29	0.17	0	0	0	1	0	0	0	0	0	0	0	0	0	0	0	0	0	0
1143	0	1.77	0.71	1	0	0	0	0	0	0	0	0	0	0	0	0	0	0	0	0	0
1144	0	0.18	0.59	0	0	0	0	0	0	0	0	1	0	0	0	0	0	0	0	0	0
1145	0	14.44	3.44	1	0	0	0	0	0	0	0	0	0	0	0	0	0	0	0	0	0
1146	1	12.66	1.38	1	0	0	0	0	0	0	0	0	0	0	0	0	0	0	0	0	0
1147	1	11.8	0.66	0	0	0	0	0	0	0	0	1	1	0	0	0	0	0	0	0	0
1148	0	21.27	0.71	0	0	0	0	0	0	1	0	0	0	0	0	0	0	0	0	0	0
1149	0	12.73	0.17	0	0	0	0	0	0	0	0	1	0	0	0	0	0	0	0	0	0
1150	0	0.14	0.71	0	0	0	0	1	0	0	0	0	0	0	0	0	0	0	0	1	0
1151	0	9.36	0.34	0	0	0	0	0	0	0	0	1	1	0	0	0	0	0	0	0	0
1152	1	11.11	3.45	0	0	0	0	1	0	0	0	0	0	0	0	0	0	0	0	0	0
1153	1	15.47	0.66	0	0	0	0	0	0	1	0	0	0	0	0	0	0	0	0	0	0
1154	0	3.8	0.66	1	0	0	0	0	0	0	0	0	0	0	0	0	0	0	0	0	0
1155	1	17.59	0.66	0	1	0	0	0	0	0	0	0	0	0	0	0	0	0	0	0	0
1156	0	4.72	1.8	0	1	0	0	0	0	0	0	0	0	0	0	0	0	0	0	0	0
1157	0	1.97	0.71	0	0	0	0	0	0	1	0	0	0	0	0	0	0	0	0	0	0
1158	1	3.15	0.17	0	0	0	0	0	0	0	0	1	1	0	0	0	0	0	0	0	0
1159	0	13.24	0.17	1	0	0	0	0	0	0	0	0	0	0	0	0	0	0	0	0	0
1160	0	3.51	1.14	0	0	0	0	0	0	0	0	1	1	1	0	0	0	0	0	0	0
1161	0	7.31	0.59	1	0	0	0	0	0	0	0	0	0	0	0	0	0	0	0	0	0
1162	1	8.25	0.34	0	0	0	0	0	0	0	0	1	1	0	0	0	0	0	0	0	0
1163	0	5.42	0.17	0	0	1	0	0	0	0	0	0	0	0	0	0	0	0	0	0	0
1164	1	0.99	0.34	1	0	0	0	0	0	0	0	0	0	0	0	0	0	0	0	0	0
1165	0	8.84	0.34	0	0	0	0	0	0	0	0	1	0	0	0	0	0	0	0	1	0
1166	0	18.88	0.17	1	0	0	0	0	0	0	0	0	0	0	0	0	0	0	0	0	0
1167	0	4.67	0.17	1	0	0	0	0	0	0	0	0	0	0	0	0	0	0	0	0	0
1168	0	1.99	0.34	0	0	0	0	0	0	1	0	0	0	0	0	0	0	0	0	0	0
1169	0	3.35	0.17	1	0	0	0	0	0	0	0	0	0	0	0	0	0	0	0	0	0
1170	1	13.78	0.59	0	0	0	0	0	0	0	0	1	1	0	0	0	0	0	0	1	0
1171	0	16.29	2.2	1	0	0	0	0	0	0	0	0	0	0	0	0	0	0	0	0	0
1172	0	11.92	1.14	0	1	0	0	0	0	0	0	0	0	0	0	0	0	0	0	0	0
1173	1	6.38	0.34	0	0	0	0	0	0	0	0	1	1	0	0	0	0	0	0	0	0
1174	0	16.48	0.17	1	0	0	0	0	0	0	0	0	0	0	0	0	0	0	0	0	0
1175	0	4.63	0.17	1	0	0	0	0	0	0	0	0	0	0	0	0	0	0	0	0	0
1176	0	10.97	0.34	0	0	0	0	0	0	0	0	1	1	0	0	0	0	0	0	0	0
1177	0	20.58	0.66	0	0	0	0	0	0	1	0	0	0	0	0	0	0	0	0	0	0
1178	0	2.41	0.17	1	0	0	0	0	0	0	0	0	0	0	0	0	0	0	0	0	0
1179	0	0.01	0.5	0	0	0	0	0	0	1	0	0	0	0	0	0	0	0	0	0	0
1180	1	13.01	0.71	0	0	0	0	0	0	0	0	1	1	0	0	0	0	0	0	0	0
1181	1	0.24	0.34	0	0	0	0	0	0	0	0	1	1	0	0	0	0	0	0	0	0
1182	1	12.69	1.38	1	0	0	0	0	0	0	0	0	0	0	0	0	0	0	0	0	0
1183	0	17.32	1.14	0	0	0	1	0	0	0	0	0	0	0	0	0	0	0	0	0	0
1184	1	17	2.22	0	0	0	0	0	0	1	0	0	0	0	0	0	0	0	0	0	0
1185	0	8.81	0.29	0	0	0	0	0	0	0	0	1	0	0	0	0	0	0	0	0	0
1186	0	8.83	0.17	0	0	0	0	0	0	0	0	1	0	0	0	0	0	0	0	0	0
1187	0	14.98	0.59	0	0	0	1	0	0	0	0	0	0	0	0	0	0	0	0	0	0
1188	0	4.08	0.34	0	0	1	0	0	0	0	0	0	0	0	0	0	0	0	0	0	0
1189	0	10.8	0.17	1	0	0	0	0	0	0	0	0	0	0	0	0	0	0	0	0	0
1190	0	3.84	0.34	1	0	0	0	0	0	0	0	0	0	0	0	0	0	0	0	0	0
1191	0	6.03	0.37	0	0	0	0	1	0	0	0	0	0	0	0	0	0	0	0	0	0
1192	1	0.89	2.79	0	0	0	0	0	0	0	1	0	0	0	0	0	0	0	0	0	0
1193	0	3.78	0.17	1	0	0	0	0	0	0	0	0	0	0	0	0	0	0	0	0	0
1194	1	2.57	2.26	0	0	0	0	1	0	0	0	0	0	0	0	0	0	0	0	0	0
1195	1	9.9	0.37	0	0	0	0	0	0	0	0	1	1	0	0	0	0	0	0	0	0
1196	0	7	1.44	0	0	0	0	0	0	1	0	0	0	0	0	0	0	0	0	0	0
1197	1	0.06	1.06	0	0	0	0	0	0	0	0	1	1	1	0	0	0	0	0	0	0
1198	0	6.78	0.05	0	0	0	0	0	1	0	0	0	0	0	0	0	0	0	0	0	0
1199	0	12.9	0.47	0	0	0	0	0	0	0	0	1	1	1	1	0	1	1	0	1	0
1200	0	1.11	0.17	1	0	0	0	0	0	0	0	0	0	0	0	0	0	0	0	0	0
1201	0	11.73	0.75	0	0	0	0	0	0	0	0	1	1	0	0	1	1	0	0	0	0
1202	1	11.82	29.33	0	0	0	0	0	0	0	0	1	1	1	0	1	1	0	1	0	1
1203	1	2.05	0.34	0	0	0	0	0	0	1	0	0	0	0	0	0	0	0	0	0	0
1204	0	14.45	0.47	0	0	0	0	0	0	0	0	1	0	0	0	0	0	0	0	0	0
1205	0	14.95	0.34	0	0	0	0	0	0	0	0	1	1	0	0	0	0	0	0	0	0
1206	0	22.33	0.59	0	0	0	0	0	0	0	0	1	1	0	0	0	0	0	0	0	0
1207	1	11.84	0.17	1	0	0	0	0	0	0	0	0	0	0	0	0	0	0	0	0	0
1208	0	10.11	1.8	0	0	0	0	0	0	0	1	0	0	0	0	0	0	0	0	0	0
1209	1	13.27	0.34	0	0	0	0	0	0	0	0	1	0	0	0	0	0	0	0	0	0
1210	0	6.85	0.91	0	1	0	0	0	0	0	0	0	0	0	0	0	0	0	1	0	0
1211	0	8.18	0.66	0	0	1	0	0	0	0	0	0	0	0	0	0	0	0	0	0	0
1212	1	14.9	13.74	0	0	0	0	0	0	1	0	0	0	0	0	0	1	0	0	0	0
1213	0	21.41	0.34	0	0	0	0	0	0	0	0	1	1	1	1	1	1	0	1	0	0
1214	0	12.46	0.17	0	0	0	0	0	0	0	0	1	1	0	0	0	0	0	0	1	0
1215	0	4.8	0.34	0	0	0	0	0	0	0	0	1	1	0	0	0	0	0	0	0	0
1216	1	1.69	0.34	0	0	0	0	0	0	0	0	1	1	0	0	0	1	0	0	0	0
1217	1	3.74	40.97	0	1	0	0	0	0	0	0	0	0	0	0	0	0	0	0	0	0
1218	1	0.27	0.17	0	0	0	0	0	0	0	0	1	1	0	0	0	0	0	0	0	0
1219	1	13.89	0.05	0	0	0	0	0	1	0	0	0	0	0	0	0	0	0	0	0	0
1220	1	16.55	1.46	0	0	0	1	0	0	0	0	0	0	0	0	0	0	0	0	0	0
1221	0	11.71	0.17	1	0	0	0	0	0	0	0	0	0	0	0	0	0	0	0	0	0
1222	1	7.39	0.17	0	0	0	0	0	0	0	0	1	0	0	0	0	0	0	0	0	0
1223	0	3.11	0.34	1	0	0	0	0	0	0	0	0	0	0	0	0	0	0	0	0	0
1224	1	0.28	0.34	0	0	0	0	0	0	0	0	1	0	0	0	0	0	0	0	0	0
1225	0	5.62	0.56	0	0	0	0	0	0	0	0	1	1	0	0	0	1	0	0	0	0
1226	0	17.09	0.56	0	1	0	0	0	0	0	0	0	0	0	0	0	0	0	0	0	0
1227	1	18.51	0.84	0	0	0	0	0	0	1	0	0	1	0	0	0	0	0	0	0	0
1228	0	0.68	0.17	1	0	0	0	0	0	0	0	0	0	0	0	0	0	0	0	0	0
1229	0	19.04	3.33	0	0	0	1	0	0	0	0	0	0	0	0	0	0	0	0	0	0
1230	0	5.27	0.17	1	0	0	0	0	0	0	0	0	0	0	0	0	0	0	0	0	0
1231	0	3.13	0.29	0	0	0	0	0	0	0	0	1	0	0	0	0	0	0	0	0	0
1232	1	6.05	0.34	0	0	0	0	1	0	0	0	0	0	0	0	0	0	0	0	0	0
1233	0	0.75	0.34	0	0	0	0	0	1	0	0	0	0	0	0	0	0	0	0	0	0
1234	1	10.65	2.79	0	0	0	0	0	0	1	0	0	0	0	0	0	0	0	0	0	0
1235	1	14.66	0.66	0	1	0	0	0	0	0	0	0	1	0	0	0	0	0	0	0	0
1236	1	3.01	0.34	1	0	0	0	0	0	0	0	0	0	0	0	0	0	0	0	0	0
1237	1	17.51	0.71	1	0	0	0	0	0	0	0	0	0	0	0	0	0	0	0	0	0
1238	1	4.37	0.34	1	0	0	0	0	0	0	0	0	0	0	0	0	0	0	0	0	0
1239	0	0.55	0.34	1	0	0	0	0	0	0	0	0	0	0	0	0	0	0	0	0	0
1240	0	6.72	0.59	0	0	0	0	0	0	0	1	0	0	0	0	0	0	0	0	0	0
1241	1	8.03	0.94	0	0	0	0	0	0	0	1	0	0	0	0	0	0	0	0	0	0
1242	0	12.1	0.29	0	0	0	0	0	0	0	0	1	1	0	0	0	0	0	0	0	0
1243	1	5.13	0.37	0	0	1	0	0	0	0	0	0	0	0	0	0	0	0	0	0	0
1244	1	1.01	0.34	1	0	0	0	0	0	0	0	0	0	0	0	0	0	0	0	0	0
1245	1	12.58	0.34	0	0	0	0	0	0	0	0	1	1	1	0	0	0	0	0	1	0
1246	1	5.85	0.05	0	0	0	0	0	1	0	0	0	0	0	0	0	0	0	0	0	0
1247	0	8.06	0.25	0	0	0	0	0	1	0	0	0	0	0	0	0	0	0	0	0	0
1248	1	0.71	0.47	0	0	0	0	0	0	0	0	1	0	0	0	0	0	0	0	0	0
1249	0	1.43	2.25	1	0	0	0	0	0	0	0	0	0	0	0	0	0	0	0	0	0
1250	0	1.31	0.34	1	0	0	0	0	0	0	0	0	0	0	0	0	0	0	0	0	0
1251	0	0.4	0.34	0	0	0	0	0	0	0	0	1	1	1	1	0	0	0	0	1	0
1252	0	33.42	0.17	0	1	0	0	0	0	0	0	0	0	0	0	0	0	0	0	0	0
1253	0	8.28	2.79	0	0	0	0	0	0	1	0	0	0	0	0	0	0	0	0	0	0
1254	0	7.49	0.66	1	0	0	0	0	0	0	0	0	0	0	0	0	0	0	0	0	0
1255	0	9.99	0.66	0	0	0	0	0	0	0	0	1	0	1	0	0	0	0	0	0	0
1256	0	1.01	0.17	1	0	0	0	0	0	0	0	0	0	0	0	0	0	0	0	0	0
1257	1	0.17	0.17	1	0	0	0	0	0	0	0	0	0	0	0	0	0	0	0	0	0
1258	1	23.29	7.56	0	0	0	0	0	0	1	0	0	0	0	0	0	0	0	1	0	0
1259	0	0.11	0.17	0	0	1	0	0	0	0	0	0	0	0	0	0	0	0	0	0	0
1260	1	22.51	0.34	0	0	0	0	0	0	0	0	1	1	0	0	0	0	0	0	0	0
1261	0	13.34	1.44	1	0	0	0	0	0	0	0	0	0	0	0	0	0	0	1	0	0
1262	1	0.51	0.37	1	0	0	0	0	0	0	0	0	0	0	0	0	0	0	0	0	0
1263	0	23.02	0.29	0	0	1	0	0	0	0	0	0	0	0	0	0	0	0	0	1	0
1264	0	16.35	0.34	0	0	0	0	0	0	0	0	1	1	0	0	0	0	0	0	0	0
1265	0	1.04	0.71	0	0	0	0	0	0	1	0	0	0	0	0	0	0	0	0	0	0
1266	1	18.82	0.17	1	0	0	0	0	0	0	0	0	0	0	0	0	0	0	0	0	0
1267	0	0.79	0.66	1	0	0	0	0	0	0	0	0	0	0	0	0	0	0	0	1	0
1268	0	3.32	0.34	1	0	0	0	0	0	0	0	0	0	0	0	0	0	0	0	0	0
1269	1	11.27	0.66	0	0	0	0	0	0	0	0	1	1	1	0	0	0	0	0	0	0
1270	0	0.95	0.29	0	0	0	0	0	0	0	0	1	0	0	0	0	0	0	0	0	0
1271	1	17.65	0.66	0	0	0	0	0	0	0	0	1	1	0	0	0	1	0	0	0	0
1272	0	0.14	0.71	0	0	0	0	0	0	0	0	1	1	0	0	0	0	0	0	0	0
1273	1	12.84	0.66	0	0	0	1	0	0	0	0	0	0	0	0	0	0	0	0	0	0
1274	1	20.03	1.74	1	0	0	0	0	0	0	0	0	0	0	0	0	0	0	0	0	0
1275	1	7.67	1.83	0	0	0	0	0	0	0	0	1	0	0	0	0	0	0	0	0	0
1276	0	6.81	3.44	0	0	0	0	0	0	0	1	0	0	0	0	0	0	0	0	0	0
1277	0	3.88	0.17	1	0	0	0	0	0	0	0	0	0	0	0	0	0	0	0	0	0
1278	0	7.36	0.37	1	0	0	0	0	0	0	0	0	0	0	0	0	0	0	0	0	0
1279	1	13.09	0.17	0	0	0	0	0	0	0	0	1	0	0	0	0	0	0	0	0	0
1280	1	0.31	4.22	0	0	0	0	0	0	0	0	1	1	1	0	0	0	0	0	0	0
1281	1	8.95	19.54	0	0	1	0	0	0	0	0	0	0	0	0	0	0	0	1	0	0
1282	0	9.96	0.17	1	0	0	0	0	0	0	0	0	0	0	0	0	0	0	0	0	0
1283	1	5.32	1.14	0	1	0	0	0	0	0	0	0	0	0	0	0	0	0	0	0	0
1284	0	7.62	0.17	0	0	0	0	0	0	0	0	1	1	0	0	0	0	0	0	0	0
1285	0	9.07	0.17	0	0	0	0	1	0	0	0	0	0	0	0	0	0	0	0	0	0
1286	0	3.7	97.07	0	0	0	0	0	0	0	0	1	1	1	0	1	1	0	1	0	1
1287	0	17.43	0.34	0	0	0	0	0	1	0	0	0	0	0	0	0	0	0	0	0	0
1288	0	5.76	0.17	1	0	0	0	0	0	0	0	0	0	0	0	0	0	0	0	0	0
1289	0	13.92	1.14	0	0	0	0	0	0	1	0	0	0	0	0	0	0	0	0	1	0
1290	0	7.44	0.34	0	0	0	0	0	0	1	0	0	0	0	0	0	0	0	0	0	0
1291	1	7.22	0.56	0	0	0	0	0	0	0	0	1	0	0	0	0	0	0	0	0	0
1292	0	7.62	16.26	0	1	0	0	0	0	0	0	0	1	1	0	0	1	0	1	0	0
1293	0	14.58	0.17	1	0	0	0	0	0	0	0	0	0	0	0	0	0	0	0	0	0
1294	1	16.08	0.66	0	0	0	0	0	0	0	1	0	1	0	0	0	0	0	0	0	0
1295	0	0.49	0.66	1	0	0	0	0	0	0	0	0	0	0	0	0	0	0	0	1	0
1296	0	2.23	0.34	0	0	0	0	0	0	0	0	1	1	0	0	0	0	0	0	0	0
1297	1	19.11	0.34	1	0	0	0	0	0	0	0	0	0	0	0	0	0	0	0	0	0
1298	0	17.05	1.14	0	1	0	0	0	0	0	0	0	0	0	0	0	0	0	0	0	0
1299	1	12.61	0.75	0	0	0	1	0	0	0	0	0	0	0	0	0	0	0	0	0	0
1300	1	3.83	0.34	0	0	0	0	0	0	0	0	1	1	1	0	0	0	0	0	0	0
1301	0	5.83	0.17	0	0	0	0	0	0	0	0	1	0	0	0	0	0	0	0	0	0
1302	0	6.42	0.9	0	0	0	0	0	0	0	0	1	1	0	0	0	0	0	0	0	0
1303	0	17.48	31.94	0	0	0	0	0	1	0	0	0	1	1	0	1	1	0	1	0	1
1304	1	1.1	0.34	0	0	0	0	0	0	1	0	0	0	0	0	0	0	0	0	0	0
1305	1	13.71	0.17	0	0	0	0	0	0	0	0	1	1	0	0	0	0	0	0	0	0
1306	0	2.88	0.9	0	0	0	0	0	1	0	0	0	0	0	0	0	0	0	0	0	0
1307	1	13.04	0.29	0	0	0	0	0	0	0	0	1	0	0	0	0	0	0	0	1	0
1308	1	14.29	0.13	0	0	0	0	0	1	0	0	0	0	0	0	0	0	0	0	0	0
1309	0	12.85	0.34	0	0	0	0	0	0	0	0	1	0	1	0	0	0	0	0	0	0
1310	1	4.46	0.34	0	0	0	0	0	0	0	0	1	1	1	0	0	1	0	0	1	0
1311	1	8.49	0.05	0	0	0	0	0	1	0	0	0	0	0	0	0	0	0	0	0	0
1312	0	14.7	0.17	1	0	0	0	0	0	0	0	0	0	0	0	0	0	0	0	0	0
1313	1	11.48	0.37	0	0	0	0	1	0	0	0	0	0	0	0	0	0	0	0	0	0
1314	1	16.67	0.37	1	0	0	0	0	0	0	0	0	0	0	0	0	0	0	0	0	0
1315	1	15.77	0.17	0	0	0	0	0	0	0	0	1	0	0	0	0	0	0	0	0	0
1316	1	1.11	0.11	0	0	0	0	0	1	0	0	0	0	0	0	0	0	0	0	0	0
1317	0	16.52	2.79	1	0	0	0	0	0	0	0	0	0	0	0	0	0	0	0	0	0
1318	0	13.46	0.94	0	0	0	0	0	0	0	0	1	1	1	1	0	1	0	0	0	0
1319	1	3.72	3.44	0	0	0	0	0	0	1	0	0	1	0	0	0	0	0	0	0	0
1320	1	11.57	0.59	0	0	0	0	0	0	0	0	1	1	0	0	0	0	0	0	0	0
1321	1	12.6	2.76	1	0	0	0	0	0	0	0	0	0	0	0	1	0	0	0	0	0
1322	1	11.45	0.34	1	0	0	0	0	0	0	0	0	0	0	0	0	0	0	0	0	0
1323	1	5.29	4.22	0	0	0	0	0	0	0	1	0	0	0	0	0	0	0	0	0	0
1324	0	21.04	0.29	0	0	0	1	0	0	0	0	0	0	0	0	0	0	0	0	0	0
1325	1	6.69	0.34	0	0	0	0	0	0	0	0	1	0	0	0	0	0	0	0	0	0
1326	1	7.7	0.34	0	0	1	0	0	0	0	0	0	0	0	0	0	1	0	0	0	0
1327	0	4.26	0.17	0	0	0	0	0	0	0	0	1	0	0	0	0	0	0	0	0	0
1328	0	0.06	2.66	0	0	0	0	1	0	0	0	0	0	0	0	0	0	0	0	0	0
1329	1	1.77	0.17	0	1	0	0	0	0	0	0	0	0	0	0	0	0	0	0	0	0
1330	1	1.54	0.17	1	0	0	0	0	0	0	0	0	0	0	0	0	0	0	0	0	0
1331	1	19.65	2.2	1	0	0	0	0	0	0	0	0	0	0	0	0	0	0	0	0	0
1332	1	14.28	0.34	0	0	0	0	0	0	0	0	1	1	0	0	0	0	0	0	0	0
1333	1	15.47	0.17	0	0	0	0	0	0	0	0	1	0	0	0	0	0	0	0	0	0
1334	1	1.7	3.44	0	0	0	0	1	0	0	0	0	0	0	0	0	0	0	0	0	0
1335	0	4.95	0.29	0	0	0	0	0	0	0	0	1	1	0	0	0	0	0	0	0	0
1336	1	0.38	0.22	1	0	0	0	0	0	0	0	0	0	0	0	0	0	0	0	0	0
1337	0	1.19	0.71	0	0	0	0	0	0	1	0	0	0	0	0	0	0	0	0	0	0
1338	0	16.15	3.44	0	0	0	0	0	0	1	0	0	1	0	0	0	0	0	0	0	0
1339	1	16.95	0.34	0	0	0	0	0	1	0	0	0	0	0	0	0	0	0	0	0	0
1340	1	9.16	7.91	0	0	0	0	0	0	1	0	0	0	0	0	0	0	0	0	0	0
1341	1	11.32	0.34	0	0	0	0	0	0	1	0	0	0	0	0	0	0	0	0	0	0
1342	1	15.95	0.34	0	0	0	0	0	1	0	0	0	0	0	0	0	0	0	0	0	0
1343	0	1.2	0.17	0	0	0	0	0	0	0	0	1	1	0	0	0	0	0	0	0	0
1344	1	14.07	0.34	0	0	0	0	1	0	0	0	0	0	0	0	0	0	0	0	0	0
1345	0	10.02	0.34	1	0	0	0	0	0	0	0	0	0	0	0	0	0	0	0	0	0
1346	1	7.82	0.34	0	0	0	0	0	0	0	0	1	0	0	0	0	0	0	0	0	0
1347	0	0.21	0.34	0	0	0	0	0	0	0	0	1	1	1	0	1	1	0	1	0	0
1348	1	1.55	0.34	1	0	0	0	0	0	0	0	0	0	0	0	0	0	0	0	0	0
1349	0	20.95	1.8	0	0	0	0	1	0	0	0	0	0	0	0	0	0	0	0	0	0
1350	0	0.72	0.34	1	0	0	0	0	0	0	0	0	0	0	0	0	0	0	0	0	0
1351	1	15.05	0.34	0	0	0	0	0	0	0	0	1	1	0	0	0	0	0	0	1	0
1352	0	14.55	1.38	1	0	0	0	0	0	0	0	0	0	0	0	0	0	0	0	0	0
1353	0	3.2	0.34	1	0	0	0	0	0	0	0	0	0	0	0	0	0	0	0	0	0
1354	0	5.37	0.34	1	0	0	0	0	0	0	0	0	0	0	0	0	0	0	0	0	0
1355	0	0.74	11.52	0	0	0	0	1	0	0	0	0	0	1	0	0	1	0	1	0	1
1356	1	11.54	56.81	0	0	0	0	0	0	1	0	0	1	1	0	1	1	0	1	0	1
1357	0	11.92	5.87	0	0	0	0	1	0	0	0	0	0	0	0	0	0	0	0	0	0
1358	1	14.92	0.71	1	0	0	0	0	0	0	0	0	0	0	0	0	0	0	0	0	0
1359	1	11	0.66	1	0	0	0	0	0	0	0	0	0	0	0	0	0	0	0	0	0
1360	0	13.95	0.34	0	0	0	0	0	0	0	0	1	1	0	0	0	0	0	0	0	0
1361	0	1.54	0.66	1	0	0	0	0	0	0	0	0	0	0	0	0	0	0	0	0	0
1362	0	26.51	0.17	0	0	0	0	1	0	0	0	0	0	0	0	0	0	0	0	0	0
1363	1	2.58	0.34	1	0	0	0	0	0	0	0	0	0	0	0	0	0	0	0	0	0
1364	0	20.46	0.94	0	0	0	1	0	0	0	0	0	0	0	0	0	0	0	0	0	0
1365	1	2.12	0.34	1	0	0	0	0	0	0	0	0	0	0	0	0	0	0	0	0	0
1366	0	1.74	0.34	1	0	0	0	0	0	0	0	0	0	0	0	0	0	0	0	0	0
1367	0	9.16	0.34	0	0	0	0	1	0	0	0	0	0	0	0	0	0	0	0	0	0
1368	1	1.26	0.34	1	0	0	0	0	0	0	0	0	0	0	0	0	0	0	0	0	0
1369	0	14.61	0.17	1	0	0	0	0	0	0	0	0	0	0	0	0	0	0	0	0	0
1370	1	0.22	0.17	1	0	0	0	0	0	0	0	0	0	0	0	0	0	0	0	0	0
1371	1	20.92	0.59	0	0	0	0	1	0	0	0	0	0	0	0	0	0	0	0	0	0
1372	0	14.83	1.14	0	0	0	0	0	0	1	0	0	0	0	0	0	0	0	0	0	0
1373	0	11.78	0.34	0	0	0	0	0	0	0	0	1	1	0	0	0	0	0	0	0	0
1374	0	1.25	0.17	1	0	0	0	0	0	0	0	0	0	0	0	0	0	0	0	0	0
1375	0	2.03	1.46	1	0	0	0	0	0	0	0	0	0	0	0	0	0	0	0	0	0
1376	0	9.86	0.29	0	0	0	0	0	0	0	0	1	0	0	0	0	0	0	0	1	0
1377	1	7.65	0.17	0	0	0	0	0	0	0	0	1	0	0	0	0	0	0	0	0	0
1378	0	8.92	0.17	0	0	0	0	0	0	0	0	1	1	0	0	0	0	0	0	0	0
1379	0	2.09	0.17	0	0	0	0	0	0	0	0	1	0	0	0	0	0	0	0	0	0
1380	1	8.47	0.05	0	0	0	0	0	1	0	0	0	0	0	0	0	0	0	0	0	0
1381	1	0.42	0.34	0	0	1	0	0	0	0	0	0	0	0	0	0	0	0	0	0	0
1382	1	7.97	0.29	0	0	0	0	0	0	0	0	1	1	0	0	0	0	0	0	0	0
1383	1	11.83	0.05	0	0	0	0	0	1	0	0	0	0	0	0	0	0	0	0	0	0
1384	0	0.22	0.17	0	0	0	0	0	0	0	0	1	0	0	0	0	0	0	0	0	0
1385	1	3.23	0.9	1	0	0	0	0	0	0	0	0	0	0	0	0	0	0	0	0	0
1386	1	1.16	0.17	0	0	0	0	1	0	0	0	0	0	0	0	0	0	0	0	0	0
1387	0	1.74	0.66	0	0	0	0	1	0	0	0	0	0	1	0	0	0	0	0	0	0
1388	0	11	0.29	0	0	0	0	0	0	0	0	1	1	0	0	0	0	0	0	0	0
1389	0	14.57	0.34	0	0	1	0	0	0	0	0	0	0	0	0	0	0	0	0	0	0
1390	1	17.55	1.74	0	0	0	0	0	0	0	1	0	0	0	0	0	0	0	0	0	0
1391	1	1.33	1.8	0	0	0	0	1	0	0	0	0	0	0	0	0	0	0	0	0	0
1392	0	15.81	0.56	0	0	0	1	0	0	0	0	0	0	0	0	0	0	0	0	0	0
1393	1	17.65	0.34	0	0	0	0	0	0	0	0	1	0	0	0	0	0	0	0	0	0
1394	1	18.52	0.66	1	0	0	0	0	0	0	0	0	0	0	0	0	0	0	0	0	0
1395	0	4.28	0.66	1	0	0	0	0	0	0	0	0	0	0	0	0	0	0	0	0	0
1396	1	18.08	0.94	0	0	0	0	0	0	0	1	0	0	0	0	0	0	0	0	0	0
1397	0	3.48	0.59	0	0	0	0	1	0	0	0	0	0	0	0	0	0	0	0	1	0
1398	1	18.2	0.29	0	0	0	0	0	0	0	0	1	1	0	0	0	0	0	0	0	0
1399	0	17.44	0.34	0	0	0	0	0	0	0	0	1	1	0	0	0	0	0	0	0	0
1400	0	9.31	9.06	0	0	0	0	0	0	0	0	1	1	1	0	0	0	0	0	0	0
1401	0	12.22	0.59	1	0	0	0	0	0	0	0	0	0	0	0	0	0	0	0	0	0
1402	0	4.2	0.37	1	0	0	0	0	0	0	0	0	0	0	0	0	0	0	0	0	0
1403	0	10.03	0.34	1	0	0	0	0	0	0	0	0	0	0	0	0	0	0	0	0	0
1404	1	9.61	0.07	0	0	0	0	0	1	0	0	0	0	0	0	0	0	0	0	0	0
1405	0	10.83	13.74	0	1	0	0	0	0	0	0	0	1	1	0	0	0	0	1	0	0
1406	1	0.24	0.34	1	0	0	0	0	0	0	0	0	0	0	0	0	0	0	0	0	0
1407	0	13.6	0.9	0	1	0	0	0	0	0	0	0	0	0	0	0	0	0	0	0	0
1408	1	1.98	0.17	0	0	0	0	0	0	0	0	1	0	0	0	0	0	0	0	0	0
1409	0	13.05	0.17	0	0	0	0	0	0	0	0	1	1	0	0	0	0	0	0	0	0
1410	1	4.02	0.34	1	0	0	0	0	0	0	0	0	0	0	0	0	0	0	0	0	0
1411	0	1.41	0.34	1	0	0	0	0	0	0	0	0	0	0	0	0	0	0	0	0	0
1412	0	21.07	0.56	1	0	0	0	0	0	0	0	0	0	0	0	0	0	0	0	0	0
1413	1	14	0.34	0	0	0	0	1	0	0	0	0	0	0	0	0	0	0	0	0	0
1414	0	5.27	9.06	0	0	0	0	0	0	1	0	0	0	0	0	0	0	0	0	0	0
1415	1	9.7	0.17	1	0	0	0	0	0	0	0	0	0	0	0	0	0	0	0	0	0
1416	0	5.96	9.17	0	0	0	0	0	0	0	0	1	1	0	0	1	1	0	1	0	0
1417	0	0.45	0.17	1	0	0	0	0	0	0	0	0	0	0	0	0	0	0	0	0	0
1418	1	7.8	0.17	1	0	0	0	0	0	0	0	0	0	0	0	0	0	0	0	0	0
1419	0	9.31	0.34	0	0	0	0	0	0	0	0	1	1	0	0	0	0	0	0	0	0
1420	1	7	0.94	0	0	0	1	0	0	0	0	0	0	0	0	0	0	0	0	0	0
1421	1	9.94	3.44	0	0	0	0	0	0	0	1	0	0	0	0	0	0	0	0	0	0
1422	1	7.66	0.17	0	0	0	0	0	0	0	0	1	0	0	0	0	0	0	0	0	0
1423	0	4.75	0.17	0	0	0	0	0	0	0	0	1	1	0	0	0	0	0	0	0	0
1424	1	14.03	0.17	0	0	0	0	0	0	0	0	1	0	0	0	0	0	0	0	0	0
1425	0	0.5	0.17	1	0	0	0	0	0	0	0	0	0	0	0	0	0	0	0	0	0
1426	0	1.06	0.56	1	0	0	0	0	0	0	0	0	0	0	0	0	0	0	0	0	0
1427	1	0.88	0.34	0	0	0	0	0	0	0	0	1	1	0	0	0	0	0	0	0	0
1428	1	16.2	0.34	0	0	0	0	0	1	0	0	0	0	0	0	0	0	0	0	0	0
1429	1	7.38	0.17	1	0	0	0	0	0	0	0	0	0	0	0	0	0	0	0	0	0
1430	0	10.22	0.34	0	0	0	0	0	0	0	1	0	0	0	0	0	0	0	0	0	0
1431	0	0.58	4.28	1	0	0	0	0	0	0	0	0	0	0	0	0	0	0	0	1	0
1432	1	8.61	1.17	0	0	0	0	0	1	0	0	0	0	0	0	0	0	0	0	0	0
1433	0	5.43	0.66	0	0	0	0	0	0	0	0	1	0	0	0	0	0	0	0	0	0
1434	1	18.59	0.94	0	0	0	0	0	0	0	1	0	0	0	0	0	0	0	0	0	0
1435	1	0.78	0.34	1	0	0	0	0	0	0	0	0	0	0	0	0	0	0	0	0	0
1436	0	16.35	1.46	0	0	0	0	0	0	0	1	0	0	0	0	0	0	0	0	0	0
1437	0	3.11	0.56	1	0	0	0	0	0	0	0	0	0	0	0	0	0	0	0	0	0
1438	0	12.26	0.13	0	0	0	0	0	1	0	0	0	0	0	0	0	0	0	0	0	0
1439	1	16.06	0.34	0	0	0	0	1	0	0	0	0	0	0	0	0	0	0	0	0	0
1440	0	6.54	0.34	0	0	0	0	0	0	0	0	1	1	1	0	0	0	0	0	0	0
1441	0	16.17	15.52	0	0	0	0	0	0	0	0	1	1	1	0	1	1	0	0	1	0
1442	1	2.27	0.34	1	0	0	0	0	0	0	0	0	0	0	0	0	0	0	0	0	0
1443	0	11.97	0.34	0	0	0	0	0	0	0	0	1	0	0	0	0	0	0	0	0	0
1444	0	9.24	0.05	0	0	0	0	0	1	0	0	0	0	0	0	0	0	0	0	0	0
1445	0	5.32	3.45	0	0	0	0	0	0	0	1	0	0	0	0	0	0	0	0	0	0
1446	1	18.54	1.14	1	0	0	0	0	0	0	0	0	0	0	0	0	0	0	1	0	0
1447	1	5.48	0.05	0	0	0	0	0	1	0	0	0	0	0	0	0	0	0	0	0	0
1448	0	15.79	0.34	0	0	0	0	0	0	0	0	1	1	0	0	0	0	0	0	0	0
1449	1	9.89	0.17	1	0	0	0	0	0	0	0	0	0	0	0	0	0	0	0	0	0
1450	1	6.56	0.34	0	0	0	0	0	1	0	0	0	0	0	0	0	0	0	0	0	0
1451	1	16.52	0.17	1	0	0	0	0	0	0	0	0	0	0	0	0	0	0	0	0	0
1452	1	0.16	0.71	1	0	0	0	0	0	0	0	0	0	0	0	0	0	0	0	0	0
1453	0	8.58	0.29	0	0	0	0	0	0	0	0	1	1	0	0	0	0	0	0	0	0
1454	0	0.52	0.17	0	0	0	0	0	0	0	0	1	1	0	0	0	0	0	0	0	0
1455	0	19.41	0.59	0	0	0	0	0	0	0	0	1	0	0	0	0	0	0	0	0	0
1456	1	14.14	0.17	0	0	0	0	0	0	1	0	0	0	0	0	0	0	0	0	0	0
1457	1	4.15	0.34	1	0	0	0	0	0	0	0	0	0	0	0	0	0	0	0	0	0
1458	1	17.15	0.56	0	0	0	0	0	1	0	0	0	0	0	0	0	0	0	0	0	0
1459	0	16.18	1.14	0	0	0	0	1	0	0	0	0	0	0	0	0	0	0	0	0	0
1460	0	14.57	0.34	0	0	0	0	0	0	0	0	1	1	0	1	0	0	0	0	0	0
1461	0	8.71	0.17	0	0	0	0	0	0	0	0	1	0	0	0	0	0	0	0	0	0
1462	1	14.31	0.17	0	0	0	0	0	0	0	0	1	1	0	0	0	0	0	0	0	0
1463	0	19.16	0.34	1	0	0	0	0	0	0	0	0	0	0	0	0	0	0	0	0	0
1464	0	2.19	0.71	0	0	0	0	1	0	0	0	0	0	0	0	0	0	0	0	0	0
1465	0	11.29	0.37	1	0	0	0	0	0	0	0	0	0	0	0	0	0	0	0	0	0
1466	1	0.9	0.66	1	0	0	0	0	0	0	0	0	0	0	0	0	0	0	0	0	0
1467	1	14.47	0.66	0	0	0	0	1	0	0	0	0	0	0	0	0	0	0	0	0	0
1468	0	1.43	0.37	1	0	0	0	0	0	0	0	0	0	0	0	0	0	0	0	0	0
1469	0	1.63	0.29	0	0	0	0	1	0	0	0	0	0	0	0	0	0	0	0	0	0
1470	1	16.31	0.34	1	0	0	0	0	0	0	0	0	0	0	0	0	0	0	0	0	0
1471	0	15.86	0.17	0	0	0	0	0	0	0	0	1	1	0	0	0	0	0	0	0	0
1472	1	13.86	1.38	1	0	0	0	0	0	0	0	0	0	0	0	0	0	0	0	1	0
1473	1	0.94	0.34	0	0	0	0	0	0	0	0	1	0	1	0	0	0	0	0	1	0
1474	0	18.62	1.44	0	0	0	0	0	0	1	0	0	0	0	0	0	0	0	0	0	0
1475	0	8.77	0.34	1	0	0	0	0	0	0	0	0	0	0	0	0	0	0	0	0	0
1476	0	8.96	2.76	0	0	0	0	0	0	0	1	0	0	0	0	0	0	0	0	0	0
1477	0	4.4	0.66	1	0	0	0	0	0	0	0	0	0	0	0	0	0	0	0	0	0
1478	0	3.19	0.34	0	0	0	1	0	0	0	0	0	0	0	0	0	0	0	0	0	0
1479	0	12.87	0.37	1	0	0	0	0	0	0	0	0	0	0	0	0	0	0	0	0	0
1480	1	3.55	0.59	0	0	0	0	0	0	0	0	1	0	0	0	0	0	0	0	0	0
1481	1	7.61	0.17	1	0	0	0	0	0	0	0	0	0	0	0	0	0	0	0	0	0
1482	1	3.17	0.29	1	0	0	0	0	0	0	0	0	0	0	0	0	0	0	0	0	0
1483	1	1.34	0.34	1	0	0	0	0	0	0	0	0	0	0	0	0	0	0	0	0	0
1484	1	10.13	1.14	0	0	1	0	0	0	0	0	0	0	0	0	0	0	0	0	0	0
1485	1	1.4	0.66	1	0	0	0	0	0	0	0	0	0	0	0	0	0	0	0	0	0
1486	1	4.6	0.17	0	0	0	0	0	0	0	0	1	0	0	0	0	0	0	0	0	0
1487	1	2.53	0.34	0	0	0	0	0	0	0	0	1	0	0	0	0	0	0	0	0	0
1488	1	16.61	0.11	0	0	0	0	0	1	0	0	0	0	0	0	0	0	0	0	0	0
1489	0	3.44	0.34	0	0	0	0	0	0	0	0	1	0	0	0	0	0	0	0	0	0
1490	0	5.85	0.34	1	0	0	0	0	0	0	0	0	0	0	0	0	0	0	0	0	0
1491	1	14.49	0.05	0	0	0	0	0	1	0	0	0	0	0	0	0	0	0	0	0	0
1492	0	16.32	0.37	0	0	1	0	0	0	0	0	0	0	0	0	1	0	0	0	0	0
1493	1	3.64	0.13	0	0	0	0	0	1	0	0	0	0	0	0	0	0	0	0	0	0
1494	0	10.36	0.59	0	0	0	1	0	0	0	0	0	0	0	0	0	0	0	0	0	0
1495	1	2.8	0.34	1	0	0	0	0	0	0	0	0	0	0	0	0	0	0	0	0	0
1496	1	8.17	2.73	0	0	0	0	1	0	0	0	0	0	0	0	0	0	0	0	0	0
1497	1	1.25	0.56	0	0	0	0	0	1	0	0	0	0	0	0	0	0	0	0	0	0
1498	1	8.05	0.37	0	0	0	0	0	0	0	0	1	1	0	0	0	0	0	0	0	0
1499	1	11.96	0.17	1	0	0	0	0	0	0	0	0	0	0	0	0	0	0	0	0	0
1500	0	6.67	0.34	0	0	0	0	0	0	0	0	1	0	0	0	0	0	0	0	0	0
1501	1	0.56	0.34	0	0	0	0	0	0	1	0	0	0	0	0	0	0	0	0	0	0
1502	0	10.82	0.17	1	0	0	0	0	0	0	0	0	0	0	0	0	0	0	0	0	0
1503	1	0.45	0.34	0	0	1	0	0	0	0	0	0	0	0	0	1	0	0	0	1	0
1504	0	18.61	0.56	1	0	0	0	0	0	0	0	0	0	0	0	0	0	0	0	0	0
1505	0	1.76	4.22	0	0	0	0	0	0	0	1	0	0	0	0	0	0	0	0	0	0
1506	0	17.08	0.17	0	0	0	0	0	0	0	0	1	1	0	0	0	0	0	0	0	0
1507	0	9.44	0.34	0	0	0	0	0	0	0	0	1	1	0	0	0	0	0	0	0	0
1508	0	26.57	0.17	0	0	0	0	1	0	0	0	0	0	0	0	0	0	0	0	0	0
1509	1	12.58	2.25	1	0	0	0	0	0	0	0	0	0	0	0	0	0	0	0	0	0
1510	0	15.03	0.34	1	0	0	0	0	0	0	0	0	0	0	0	0	0	0	0	0	0
1511	0	8.08	0.34	0	0	0	0	0	0	0	0	1	1	0	0	0	0	0	0	0	0
1512	0	6.36	7.91	0	0	0	0	1	0	0	0	0	0	0	0	0	0	0	0	0	0
1513	0	18.48	0.17	0	1	0	0	0	0	0	0	0	0	0	0	0	0	0	0	1	0
1514	0	3.01	0.17	1	0	0	0	0	0	0	0	0	0	0	0	0	0	0	0	0	0
1515	0	12.04	0.17	1	0	0	0	0	0	0	0	0	0	0	0	0	0	0	0	0	0
1516	1	10.97	0.17	1	0	0	0	0	0	0	0	0	0	0	0	0	0	0	0	0	0
1517	0	17.32	0.17	1	0	0	0	0	0	0	0	0	0	0	0	0	0	0	0	0	0
1518	1	1.57	5.16	0	0	0	0	0	0	0	1	0	0	0	0	0	0	0	0	0	0
1519	0	1.32	0.17	1	0	0	0	0	0	0	0	0	0	0	0	0	0	0	0	0	0
1520	1	15.96	0.34	0	0	0	0	0	1	0	0	0	0	0	0	0	0	0	0	0	0
1521	0	2.34	0.34	0	0	0	0	0	0	0	0	1	1	0	0	0	0	0	0	0	0
1522	0	12.7	9.58	0	0	0	0	0	0	1	0	0	0	0	0	0	0	0	0	0	0
1523	0	4.42	0.47	0	0	0	0	0	0	0	0	1	0	0	0	0	0	0	0	0	0
1524	1	6.32	0.17	0	0	0	0	0	0	0	0	1	0	0	0	0	0	0	0	0	0
1525	1	2.87	2.25	0	0	0	1	0	0	0	0	0	0	0	0	0	0	0	0	0	0
1526	1	17.17	10.79	0	0	0	0	0	0	1	0	0	0	0	0	0	0	0	0	0	0
1527	0	16.97	0.17	1	0	0	0	0	0	0	0	0	0	0	0	0	0	0	0	0	0
1528	0	10.97	0.17	1	0	0	0	0	0	0	0	0	0	0	0	0	0	0	0	0	0
1529	0	1.89	0.34	0	0	0	0	0	0	0	0	1	0	0	0	0	0	0	0	0	0
1530	1	21.75	0.17	1	0	0	0	0	0	0	0	0	0	0	0	0	0	0	0	0	0
1531	0	11.18	0.17	1	0	0	0	0	0	0	0	0	0	0	0	0	0	0	0	0	0
1532	0	0.73	0.34	1	0	0	0	0	0	0	0	0	0	0	0	0	0	0	0	0	0
1533	0	13.86	0.17	0	0	1	0	0	0	0	0	0	0	0	0	0	0	0	0	0	0
1534	0	0.62	0.17	1	0	0	0	0	0	0	0	0	0	0	0	0	0	0	0	0	0
1535	0	1.05	0.34	0	0	0	0	0	1	0	0	0	0	0	0	0	0	0	0	0	0
1536	0	0.94	0.34	1	0	0	0	0	0	0	0	0	0	0	0	0	0	0	0	0	0
1537	1	18.21	0.17	1	0	0	0	0	0	0	0	0	0	0	0	0	0	0	0	0	0
1538	1	10.93	0.17	0	0	0	0	0	0	0	0	1	0	0	0	0	0	0	0	0	0
1539	0	4.78	0.17	0	0	0	0	0	0	0	0	1	0	0	0	0	0	0	0	0	0
1540	1	0.6	1.74	1	0	0	0	0	0	0	0	0	0	0	0	0	0	0	0	0	0
1541	1	14.15	2.2	0	0	0	0	0	1	0	0	0	0	0	0	0	0	0	0	0	0
1542	1	16.95	0.17	0	0	0	0	0	0	0	0	1	0	0	0	0	0	0	0	0	0
1543	0	13.52	5.29	0	0	0	0	0	0	1	0	0	0	0	0	0	0	0	0	0	0
1544	0	15.24	0.34	0	0	0	0	0	0	0	0	1	0	0	0	0	0	0	0	0	0
1545	0	11.31	0.17	1	0	0	0	0	0	0	0	0	0	0	0	0	0	0	0	0	0
1546	1	15.58	0.94	0	0	0	0	0	0	0	1	0	0	0	0	0	0	0	0	0	0
1547	1	15.34	0.13	0	0	0	0	0	1	0	0	0	0	0	0	0	0	0	0	0	0
1548	1	6.45	0.56	0	0	0	0	0	0	0	0	1	0	0	0	0	0	0	0	0	0
1549	0	4.58	2.2	0	0	0	0	0	0	0	0	1	1	1	0	0	1	0	0	1	0
1550	0	1.59	1.8	0	1	0	0	0	0	0	0	0	0	0	0	0	0	0	0	0	0
1551	1	11.91	0.05	0	0	0	0	0	1	0	0	0	0	0	0	0	0	0	0	0	0
1552	1	2.48	0.34	0	0	0	0	0	0	0	0	1	0	0	0	0	0	0	0	0	0
1553	1	17.08	0.34	0	0	0	0	0	0	0	0	1	0	0	0	0	0	0	0	0	0
1554	0	11.43	0.34	0	0	0	0	0	0	0	0	1	1	0	0	0	0	0	0	0	0
1555	0	1.27	4.22	0	0	0	0	0	0	0	0	1	0	0	0	0	0	0	0	0	0
1556	1	1.62	0.37	1	0	0	0	0	0	0	0	0	0	0	0	0	0	0	0	1	0
1557	0	0.64	0.17	1	0	0	0	0	0	0	0	0	0	0	0	0	0	0	0	0	0
1558	0	14.31	0.34	0	1	0	0	0	0	0	0	0	0	0	0	0	0	0	0	0	0
1559	1	14.35	0.34	0	0	0	0	0	0	0	0	1	0	0	0	0	0	0	0	0	0
1560	1	1.82	0.34	1	0	0	0	0	0	0	0	0	0	0	0	0	0	0	0	0	0
1561	1	10.46	1.83	0	0	0	0	0	0	0	0	1	0	0	0	0	0	0	0	0	0
1562	0	3.18	0.71	1	0	0	0	0	0	0	0	0	0	0	0	0	0	0	0	0	0
1563	0	0.77	0.17	0	0	0	1	0	0	0	0	0	0	0	0	0	0	0	0	0	0
1564	1	17.36	0.37	0	0	0	0	1	0	0	0	0	0	0	0	0	0	0	0	0	0
1565	0	15.68	0.59	0	0	0	0	0	0	0	0	1	1	0	0	0	0	0	0	0	0
1566	1	22.83	0.34	0	0	0	0	0	0	1	0	0	0	0	0	0	0	0	0	0	0
1567	0	8.64	0.17	0	0	0	0	0	0	0	0	1	1	0	1	0	0	0	0	0	0
1568	0	20.29	2.79	0	0	0	0	0	1	0	0	0	0	0	0	0	0	0	0	0	0
1569	1	17.74	0.29	0	0	0	0	0	0	0	0	1	1	0	0	0	0	0	0	1	0
1570	0	2.25	0.17	1	0	0	0	0	0	0	0	0	0	0	0	0	0	0	0	0	0
1571	0	0.13	0.17	1	0	0	0	0	0	0	0	0	0	0	0	0	0	0	0	0	0
1572	0	5.57	0.71	0	0	0	0	0	0	0	0	1	1	1	0	0	0	0	0	0	0
1573	0	5.91	0.34	1	0	0	0	0	0	0	0	0	0	0	0	0	0	0	0	0	0
1574	1	3.67	7.56	0	1	0	0	0	0	0	0	0	0	0	0	0	0	0	0	0	0
1575	1	5.61	0.56	0	0	0	0	1	0	0	0	0	0	0	0	0	0	0	0	0	0
1576	0	10.65	0.47	0	0	0	1	0	0	0	0	0	0	0	0	0	0	0	0	0	0
1577	0	10.69	0.29	0	0	0	0	1	0	0	0	0	0	0	0	0	0	0	0	0	0
1578	0	15.74	0.17	0	0	0	0	0	0	0	0	1	0	0	0	0	0	0	0	0	0
1579	0	6.21	0.17	0	0	0	0	0	0	0	0	1	0	0	0	0	0	0	0	0	0
1580	1	11.5	0.17	0	0	0	0	0	0	0	0	1	0	0	0	0	0	0	0	0	0
1581	1	2.17	0.59	0	0	0	0	0	0	0	0	1	1	0	0	0	0	0	0	0	0
1582	0	0.12	0.66	0	0	0	0	0	0	1	0	0	0	0	0	0	0	0	0	0	0
1583	1	12.64	1.46	0	0	0	1	0	0	0	0	0	0	0	0	0	0	0	0	0	0
1584	0	1.65	1.38	1	0	0	0	0	0	0	0	0	0	0	0	0	0	0	0	0	0
1585	0	3.1	0.05	0	0	0	0	0	1	0	0	0	0	0	0	0	0	0	0	0	0
1586	0	1.19	0.71	1	0	0	0	0	0	0	0	0	0	0	0	0	0	0	0	0	0
1587	0	17.65	0.71	0	0	0	0	0	0	1	0	0	0	0	0	0	0	0	0	0	0
1588	0	1.14	0.71	1	0	0	0	0	0	0	0	0	0	0	0	0	0	0	0	0	0
1589	0	18.92	0.34	0	1	0	0	0	0	0	0	0	0	0	0	0	0	0	0	0	0
1590	0	1.1	1.14	0	0	0	0	1	0	0	0	0	0	0	0	0	0	0	0	0	0
1591	0	0.75	0.34	0	0	0	0	1	0	0	0	0	0	0	0	0	0	0	0	0	0
1592	1	5.31	0.34	1	0	0	0	0	0	0	0	0	0	0	0	0	0	0	0	0	0
1593	0	8.76	0.17	1	0	0	0	0	0	0	0	0	0	0	0	0	0	0	0	0	0
1594	1	2.31	0.17	1	0	0	0	0	0	0	0	0	0	0	0	0	0	0	0	0	0
1595	0	0.4	0.43	1	0	0	0	0	0	0	0	0	0	0	0	0	0	0	0	1	0
1596	0	11.32	0.17	0	1	0	0	0	0	0	0	0	0	0	0	0	0	0	0	0	0
1597	1	29.37	0.17	0	0	0	0	0	0	0	0	1	0	0	0	0	0	0	0	0	0
1598	0	8.87	0.47	0	0	0	0	0	0	0	0	1	0	0	0	0	0	0	0	0	0
1599	1	14.49	0.66	0	0	0	0	0	0	1	0	0	0	0	0	0	0	0	0	0	0
1600	0	13.25	1.46	0	0	0	0	0	0	0	1	0	0	0	0	0	0	0	0	0	0
1601	0	8.9	0.17	1	0	0	0	0	0	0	0	0	0	0	0	0	0	0	0	0	0
1602	1	4.64	0.17	0	0	0	0	0	0	0	0	1	0	0	0	0	0	0	0	0	0
1603	1	1.49	1.14	0	0	0	0	0	0	1	0	0	0	0	0	0	0	0	0	0	0
1604	0	14.32	0.34	0	0	0	0	0	1	0	0	0	0	0	0	0	0	0	0	0	0
1605	0	1.01	1.74	1	0	0	0	0	0	0	0	0	1	0	0	0	0	0	0	0	0
1606	0	11.17	0.34	0	0	0	0	1	0	0	0	0	0	0	0	0	0	0	0	0	0
1607	1	3.09	0.17	0	0	0	0	0	0	0	0	1	0	0	0	0	0	0	0	0	0
1608	1	7.63	0.17	0	0	0	0	0	0	0	0	1	1	0	0	0	0	0	0	0	0
1609	1	17.25	0.17	0	0	0	0	0	0	0	0	1	0	0	0	0	0	0	0	0	0
1610	1	2.93	0.34	0	0	0	0	0	1	0	0	0	0	0	0	0	0	0	0	0	0
1611	1	8.13	0.34	0	0	0	0	0	0	0	0	1	1	0	0	0	0	0	0	0	0
1612	1	16.96	0.34	0	0	0	0	0	0	0	0	1	1	0	0	0	0	0	0	0	0
1613	1	1.28	0.34	0	0	0	0	0	1	0	0	0	0	0	0	0	0	0	0	0	0
1614	0	2.65	0.34	1	0	0	0	0	0	0	0	0	0	0	0	0	0	0	0	0	0
1615	1	16.97	0.17	0	0	0	0	0	0	0	0	1	1	0	0	0	0	0	0	0	0
1616	1	3.66	0.34	0	0	0	0	0	0	0	0	1	1	0	0	0	0	0	0	0	0
1617	0	9.22	5.29	0	0	1	0	0	0	0	0	0	0	0	0	0	0	0	0	0	0
1618	0	0.3	0.34	0	0	0	0	0	0	0	0	1	0	0	0	0	0	0	0	0	0
1619	0	7.33	0.34	0	0	0	0	0	0	1	0	0	0	0	0	0	0	0	0	0	0
1620	0	3.91	0.29	1	0	0	0	0	0	0	0	0	0	0	0	0	0	0	0	0	0
1621	0	2.21	0.37	0	0	0	0	0	0	0	0	1	0	0	0	0	0	0	0	0	0
1622	0	7.3	1.44	0	0	0	0	0	0	1	0	0	0	0	0	0	0	0	0	0	0
1623	1	21.18	5.29	0	0	0	0	0	0	1	0	0	0	0	0	0	0	0	0	0	0
1624	1	15.39	0.34	0	0	0	0	0	1	0	0	0	0	0	0	0	0	0	0	0	0
1625	1	13.81	0.56	0	0	0	0	0	1	0	0	0	0	0	0	0	0	0	0	0	0
1626	1	12.35	0.37	0	0	0	0	0	0	0	0	1	0	0	0	0	0	0	0	0	0
1627	0	2.06	0.34	1	0	0	0	0	0	0	0	0	0	0	0	0	0	0	0	0	0
1628	0	10.8	0.66	0	0	0	0	1	0	0	0	0	0	0	0	0	0	0	1	0	0
1629	1	10.95	0.34	0	0	0	0	0	0	0	0	1	0	1	0	0	0	0	0	0	0
1630	0	7.03	0.34	1	0	0	0	0	0	0	0	0	0	0	0	0	0	0	0	0	0
1631	0	16.95	0.17	0	0	0	0	0	0	0	0	1	1	0	0	0	0	0	0	0	0
1632	1	3.4	0.66	0	0	0	0	0	0	0	0	1	1	1	0	0	0	0	0	0	0
1633	0	10.95	0.17	1	0	0	0	0	0	0	0	0	0	0	0	0	0	0	0	0	0
1634	0	2.6	1.74	0	1	0	0	0	0	0	0	0	0	0	0	0	0	0	0	0	0
1635	1	0.57	0.66	1	0	0	0	0	0	0	0	0	0	0	0	0	0	0	0	0	0
1636	0	15.07	0.34	0	0	0	0	0	0	0	0	1	1	0	1	0	0	0	0	0	0
1637	0	2.28	0.17	0	0	0	0	1	0	0	0	0	1	1	0	0	0	0	0	1	0
1638	0	17.35	0.47	0	1	0	0	0	0	0	0	0	0	0	0	0	0	0	0	0	0
1639	0	1.42	2.22	0	0	0	0	0	0	0	0	1	1	0	1	1	0	0	0	0	0
1640	1	15.25	0.34	0	0	0	0	0	0	1	0	0	0	0	0	0	0	0	0	0	0
1641	1	5.54	0.56	0	0	0	0	1	0	0	0	0	0	0	0	0	0	0	0	0	0
1642	1	0.68	0.17	0	0	0	0	0	0	0	0	1	0	0	0	0	0	0	0	0	0
1643	0	1.98	0.34	1	0	0	0	0	0	0	0	0	0	0	0	0	0	0	0	0	0
1644	0	6.99	0.34	1	0	0	0	0	0	0	0	0	0	0	0	0	0	0	0	0	0
1645	1	1.28	0.71	1	0	0	0	0	0	0	0	0	0	0	0	0	0	0	0	0	0
1646	1	0.31	0.71	0	0	0	0	0	0	0	0	1	1	1	0	0	0	0	0	0	0
1647	0	3.78	0.34	1	0	0	0	0	0	0	0	0	0	0	0	0	0	0	0	0	0
1648	1	5.05	0.34	0	0	0	0	0	0	1	0	0	0	0	0	0	0	0	0	0	0
1649	1	8.14	0.05	0	0	0	0	0	1	0	0	0	0	0	0	0	0	0	0	0	0
1650	0	16.95	0.56	0	0	0	0	0	0	0	0	1	1	0	0	0	0	0	0	0	0
1651	0	1.5	0.71	1	0	0	0	0	0	0	0	0	0	0	0	0	0	0	0	0	0
1652	0	1.14	0.71	1	0	0	0	0	0	0	0	0	0	0	0	0	0	0	0	0	0
1653	1	0.22	0.34	0	0	0	0	0	0	0	0	1	1	1	0	0	0	0	0	0	0
1654	1	13.58	0.17	1	0	0	0	0	0	0	0	0	0	0	0	0	0	0	0	0	0
1655	1	4.76	0.37	0	0	0	0	0	0	0	0	1	1	0	0	0	0	0	0	0	0
1656	0	2.45	0.17	1	0	0	0	0	0	0	0	0	0	0	0	0	0	0	0	0	0
1657	0	2.45	0.17	1	0	0	0	0	0	0	0	0	0	0	0	0	0	0	0	0	0
1658	1	6.7	3.45	0	0	0	0	1	0	0	0	0	0	0	0	0	0	0	1	0	0
1659	0	10.79	0.47	0	0	0	1	0	0	0	0	0	0	0	0	0	0	0	0	0	0
1660	1	3.4	0.34	1	0	0	0	0	0	0	0	0	0	0	0	0	0	0	0	0	0
1661	1	10.07	1.38	0	0	0	0	0	0	0	0	1	1	1	0	0	0	0	0	0	0
1662	0	7.11	5.16	1	0	0	0	0	0	0	0	0	1	0	0	1	0	0	0	1	0
1663	1	4.7	0.17	0	0	0	0	0	0	0	0	1	0	0	0	0	0	0	0	0	0
1664	1	2.26	0.66	1	0	0	0	0	0	0	0	0	0	0	0	0	0	0	0	0	0
1665	0	0.65	0.71	1	0	0	0	0	0	0	0	0	0	0	0	0	0	0	0	0	0
1666	0	0.57	0.34	1	0	0	0	0	0	0	0	0	0	0	0	0	0	0	0	0	0
1667	1	15.31	0.71	0	0	0	0	0	0	0	0	1	1	0	0	0	0	0	0	0	0
1668	0	3.06	0.34	1	0	0	0	0	0	0	0	0	0	0	0	0	0	0	0	0	0
1669	1	0.18	0.34	0	0	1	0	0	0	0	0	0	0	0	0	0	0	0	0	0	0
1670	0	14.95	0.66	0	0	0	0	0	0	0	0	1	1	0	0	0	1	0	0	0	0
1671	1	0.65	0.17	1	0	0	0	0	0	0	0	0	0	0	0	0	0	0	0	0	0
1672	0	1.9	0.34	0	1	0	0	0	0	0	0	0	0	0	0	0	0	0	0	0	0
1673	1	2.21	0.13	0	0	0	0	0	1	0	0	0	0	0	0	0	0	0	0	0	0
1674	0	1.08	2.25	1	0	0	0	0	0	0	0	0	0	0	0	0	0	0	0	0	0
1675	1	1.45	1.8	1	0	0	0	0	0	0	0	0	0	0	0	0	1	0	0	0	0
1676	0	5.8	0.34	0	0	0	0	0	0	0	0	1	1	0	0	0	0	0	0	0	0
1677	1	11.35	0.34	0	0	0	1	0	0	0	0	0	0	0	0	0	0	0	0	0	0
1678	0	16.87	0.34	1	0	0	0	0	0	0	0	0	0	0	0	0	0	0	0	0	0
1679	1	11.72	0.66	0	0	0	1	0	0	0	0	0	0	0	0	0	0	0	0	0	0
1680	1	2.46	0.17	1	0	0	0	0	0	0	0	0	0	0	0	0	0	0	0	0	0
1681	1	3.72	2.22	0	0	0	0	0	0	0	1	0	0	0	0	0	0	0	0	0	0
1682	0	18.61	0.17	0	0	0	1	0	0	0	0	0	0	0	0	0	0	0	0	0	0
1683	0	5.87	0.17	1	0	0	0	0	0	0	0	0	0	0	0	0	0	0	0	0	0
1684	1	11.91	0.17	0	0	0	0	0	0	0	1	0	0	0	0	0	0	0	0	1	0
1685	0	16.72	0.34	1	0	0	0	0	0	0	0	0	0	0	0	1	1	0	0	0	0
1686	0	11.52	0.34	1	0	0	0	0	0	0	0	0	0	0	0	0	0	0	0	0	0
1687	1	0.65	0.17	1	0	0	0	0	0	0	0	0	0	0	0	0	0	0	0	0	0
1688	1	0.18	0.17	1	0	0	0	0	0	0	0	0	0	0	0	0	0	0	0	0	0
1689	0	14.4	0.34	0	0	0	0	1	0	0	0	0	0	0	0	0	0	0	0	0	0
1690	1	3.24	0.34	0	0	0	0	0	0	0	0	1	0	0	0	0	0	0	0	0	0
1691	1	13.44	1.38	1	0	0	0	0	0	0	0	0	0	0	0	0	0	0	0	0	0
1692	1	2.2	0.17	1	0	0	0	0	0	0	0	0	0	0	0	0	0	0	0	0	0
1693	0	8.03	0.17	0	0	0	0	0	0	0	0	1	0	0	0	0	0	0	0	0	0
1694	0	14.04	0.17	0	0	0	0	0	0	0	0	1	0	0	0	0	0	0	0	0	0
1695	0	2.1	0.37	1	0	0	0	0	0	0	0	0	0	0	0	0	0	0	0	0	0
1696	1	17.24	1.8	0	0	0	0	0	0	0	1	0	0	0	0	0	0	0	0	0	0
1697	0	14.73	0.91	0	0	0	0	1	0	0	0	0	0	0	0	0	0	0	0	0	0
1698	1	16.06	0.56	0	0	0	0	0	1	0	0	0	0	0	0	0	0	0	0	0	0
1699	1	17.04	0.34	1	0	0	0	0	0	0	0	0	0	0	0	0	0	0	0	0	0
1700	0	0.83	0.56	1	0	0	0	0	0	0	0	0	0	0	0	0	0	0	0	0	0
1701	0	12.13	0.37	1	0	0	0	0	0	0	0	0	0	0	0	0	0	0	0	0	0
1702	0	12.34	0.29	0	0	0	0	0	0	0	0	1	1	0	0	0	1	0	0	0	0
1703	0	0.2	0.66	1	0	0	0	0	0	0	0	0	0	0	0	0	0	0	0	0	0
1704	1	14.4	0.56	0	1	0	0	0	0	0	0	0	0	0	0	0	0	0	0	0	0
1705	0	18.77	11.52	0	1	0	0	0	0	0	0	0	0	0	0	0	0	0	0	0	0
1706	0	12.78	0.37	0	0	0	0	0	0	0	0	1	0	0	0	0	0	0	0	0	0
1707	0	17.06	0.94	0	0	0	0	0	0	0	1	0	0	0	0	0	0	0	0	1	0
1708	0	7.45	0.34	1	0	0	0	0	0	0	0	0	0	0	0	0	0	0	0	0	0
1709	1	0.16	0.59	0	0	0	0	1	0	0	0	0	0	0	0	0	0	0	0	1	0
1710	0	12.15	0.11	0	0	0	0	0	1	0	0	0	0	0	0	0	0	0	0	0	0
1711	0	0.74	0.17	0	0	0	0	1	0	0	0	0	0	0	0	0	0	0	0	0	0
1712	1	2.42	0.71	1	0	0	0	0	0	0	0	0	0	0	0	0	0	0	0	0	0
1713	0	16.69	35.42	0	1	0	0	0	0	0	0	0	1	1	0	1	1	0	0	0	0
1714	0	15.79	2.25	0	0	0	0	0	1	0	0	0	0	0	0	0	0	0	0	0	0
1715	0	0.13	0.17	1	0	0	0	0	0	0	0	0	0	0	0	0	0	0	0	0	0
1716	1	11.18	2.79	1	0	0	0	0	0	0	0	0	0	0	0	0	0	0	0	0	0
1717	1	14.05	0.37	0	0	0	0	0	0	0	0	1	1	0	1	0	0	0	0	0	0
1718	0	0.91	0.34	1	0	0	0	0	0	0	0	0	0	0	0	0	0	0	0	0	0
1719	1	4.09	0.34	0	0	0	0	0	1	0	0	0	0	0	0	0	0	0	0	0	0
1720	1	2.82	40.34	0	0	0	0	0	0	0	0	1	1	1	1	0	1	0	1	0	0
1721	0	0.5	0.34	1	0	0	0	0	0	0	0	0	0	0	0	0	0	0	0	0	0
1722	0	5.5	0.17	1	0	0	0	0	0	0	0	0	0	0	0	0	0	0	0	0	0
1723	1	16.6	0.34	1	0	0	0	0	0	0	0	0	0	0	0	0	0	0	0	0	0
1724	1	0.27	0.66	1	0	0	0	0	0	0	0	0	0	0	0	0	0	0	0	1	0
1725	0	15.45	26.26	0	0	0	0	0	0	1	0	0	0	0	0	0	0	0	0	0	0
1726	1	0.94	0.17	1	0	0	0	0	0	0	0	0	0	0	0	0	0	0	0	0	0
1727	0	16.17	0.05	0	0	0	0	0	1	0	0	0	0	0	0	0	0	0	0	0	0
1728	1	3.75	0.34	0	0	0	0	0	0	1	0	0	0	0	0	0	0	0	0	0	0
1729	1	0.82	0.34	0	0	0	0	0	0	1	0	0	0	0	0	0	0	0	0	0	0
1730	0	19.35	0.17	0	0	0	0	0	0	0	0	1	0	0	0	0	0	0	0	0	0
1731	0	0.18	0.34	0	0	0	0	0	0	0	0	1	1	0	0	0	0	0	0	0	0
1732	1	6.99	0.66	1	0	0	0	0	0	0	0	0	0	0	0	0	0	0	0	0	0
1733	1	7.17	0.17	0	0	0	0	0	0	1	0	0	0	0	0	0	0	0	0	0	0
1734	0	12.38	0.17	0	0	0	0	0	0	0	0	1	1	0	0	0	0	0	0	0	0
1735	1	3.84	4.28	0	0	1	0	0	0	0	0	0	0	0	0	0	0	0	0	0	0
1736	0	4.41	0.9	0	0	0	0	0	1	0	0	0	0	0	0	0	0	0	0	0	0
1737	0	0.58	0.34	1	0	0	0	0	0	0	0	0	0	0	0	0	0	0	0	0	0
1738	1	4.81	0.34	0	0	0	0	0	0	0	0	1	1	0	1	0	1	0	0	0	0
1739	0	2.32	0.71	1	0	0	0	0	0	0	0	0	0	0	0	0	0	0	0	0	0
1740	1	3.07	0.71	0	0	0	0	0	0	0	0	1	0	0	0	0	0	0	0	0	0
1741	0	7.75	0.34	0	0	0	0	0	1	0	0	0	0	0	0	0	0	0	0	0	0
1742	0	16.15	0.71	0	0	0	0	0	0	0	0	1	0	0	0	0	0	0	0	0	0
1743	0	11.64	0.34	0	0	0	0	0	0	0	0	1	0	0	0	0	0	0	0	0	0
1744	1	1.32	0.66	1	0	0	0	0	0	0	0	0	0	0	0	0	0	0	0	0	0
1745	0	15	0.34	0	0	1	0	0	0	0	0	0	0	0	0	0	0	0	0	0	0
1746	0	3.49	7.91	0	0	0	0	0	0	0	1	0	1	1	0	0	0	0	0	1	0
1747	1	3.8	0.37	0	0	0	0	0	0	0	0	1	1	0	1	0	0	0	0	1	0
1748	1	3.64	0.17	1	0	0	0	0	0	0	0	0	0	0	0	0	0	0	0	0	0
1749	0	0.01	1.34	0	0	0	0	0	0	1	0	0	0	0	0	0	0	0	0	0	0
1750	0	15.86	0.34	0	0	0	1	0	0	0	0	0	0	0	0	0	0	0	0	0	0
1751	1	3.81	0.34	1	0	0	0	0	0	0	0	0	0	0	0	0	0	0	0	0	0
1752	0	17.07	1.8	1	0	0	0	0	0	0	0	0	0	0	0	1	0	0	0	0	0
1753	1	4.76	0.17	0	0	0	0	0	0	0	0	1	0	0	0	0	0	0	0	0	0
1754	0	1.16	0.71	0	0	0	0	0	0	0	0	1	0	0	0	0	0	0	0	0	0
1755	0	9.22	0.17	1	0	0	0	0	0	0	0	0	0	0	0	0	0	0	0	0	0
1756	0	11.05	0.34	1	0	0	0	0	0	0	0	0	0	0	0	0	0	0	0	0	0
1757	0	2.6	0.34	1	0	0	0	0	0	0	0	0	0	0	0	0	0	0	0	0	0
1758	0	15.55	1.14	0	0	0	0	1	0	0	0	0	0	0	0	0	0	0	0	0	0
1759	1	6.23	1.8	0	0	0	0	1	0	0	0	0	0	0	0	0	0	0	0	0	0
1760	0	8.85	0.34	0	0	0	0	0	0	0	0	1	1	0	1	0	0	0	0	1	0
1761	1	12.93	0.17	1	0	0	0	0	0	0	0	0	0	0	0	0	0	0	0	0	0
1762	1	0.84	1.14	0	0	0	0	0	0	1	0	0	0	0	0	0	0	0	0	0	0
1763	0	0.35	0.17	1	0	0	0	0	0	0	0	0	0	0	0	0	0	0	0	0	0
1764	1	6.65	0.37	1	0	0	0	0	0	0	0	0	0	0	0	0	0	0	0	0	0
1765	0	7.12	0.71	0	0	0	0	0	0	0	0	1	1	0	1	0	1	0	0	1	0
1766	0	14.43	0.47	0	0	0	0	0	1	0	0	0	0	0	0	0	1	0	0	0	0
1767	1	0.7	0.34	1	0	0	0	0	0	0	0	0	0	0	0	0	0	0	0	0	0
1768	0	18.73	0.17	0	0	0	0	0	0	0	0	1	1	0	0	0	0	0	0	0	0
1769	0	0.1	0.37	1	0	0	0	0	0	0	0	0	0	0	0	0	0	0	0	0	0
1770	0	1.81	0.47	1	0	0	0	0	0	0	0	0	0	0	0	0	0	0	0	0	0
1771	0	1.85	0.34	1	0	0	0	0	0	0	0	0	0	0	0	0	0	0	0	0	0
1772	0	0.11	0.34	1	0	0	0	0	0	0	0	0	0	0	0	0	0	0	0	0	0
1773	0	8.91	0.34	1	0	0	0	0	0	0	0	0	0	0	0	0	0	0	0	0	0
1774	1	4.88	0.71	1	0	0	0	0	0	0	0	0	0	0	0	0	0	0	0	0	0
1775	1	2.34	1.14	1	0	0	0	0	0	0	0	0	0	0	0	0	0	0	0	0	0
1776	0	26.73	0.34	0	0	0	0	0	0	1	0	0	0	0	0	0	0	0	0	0	0
1777	0	15.89	0.71	0	0	0	0	0	0	0	0	1	0	0	0	0	0	0	0	0	0
1778	0	1.34	0.05	0	0	0	0	0	1	0	0	0	0	0	0	0	0	0	0	0	0
1779	0	3.34	0.56	1	0	0	0	0	0	0	0	0	0	0	0	0	0	0	0	0	0
1780	0	3.12	0.71	1	0	0	0	0	0	0	0	0	0	0	0	0	0	0	0	0	0
1781	0	16.81	0.59	0	0	0	0	0	0	0	0	1	1	0	1	0	1	0	0	0	0
1782	0	12.75	2.25	0	1	0	0	0	0	0	0	0	0	0	0	0	0	0	0	0	0
1783	0	1.1	1.38	1	0	0	0	0	0	0	0	0	0	0	0	0	0	0	0	0	0
1784	1	5.85	0.34	1	0	0	0	0	0	0	0	0	0	0	0	0	0	0	0	0	0
1785	1	11.68	0.34	0	0	0	0	1	0	0	0	0	0	0	0	0	0	0	0	0	0
1786	1	2.06	0.71	1	0	0	0	0	0	0	0	0	0	0	0	0	0	0	0	0	0
1787	1	8.21	0.17	1	0	0	0	0	0	0	0	0	0	0	0	0	0	0	0	0	0
1788	1	6.97	0.29	0	0	0	0	0	0	0	0	1	0	0	0	0	0	0	0	0	0
1789	1	0.16	2.99	1	0	0	0	0	0	0	0	0	0	0	0	0	0	0	0	0	0
1790	0	7.21	7.91	0	1	0	0	0	0	0	0	0	0	0	0	0	0	0	0	0	0
1791	0	15.03	0.71	0	0	1	0	0	0	0	0	0	0	0	0	0	0	0	0	0	0
1792	1	11.63	0.34	0	0	0	0	0	0	0	0	1	0	0	0	0	0	0	0	0	0
1793	1	11.5	0.56	0	0	0	0	1	0	0	0	0	0	0	0	0	0	0	0	0	0
1794	1	12.26	0.17	1	0	0	0	0	0	0	0	0	0	0	0	0	0	0	0	0	0
1795	0	1.36	2.25	0	0	0	0	0	1	0	0	0	0	0	0	0	0	0	0	1	0
1796	1	1.78	0.34	1	0	0	0	0	0	0	0	0	0	0	0	0	0	0	0	0	0
1797	1	9.54	0.34	1	0	0	0	0	0	0	0	0	0	0	0	0	0	0	0	0	0
1798	1	1.79	0.34	1	0	0	0	0	0	0	0	0	0	0	0	0	0	0	0	0	0
1799	0	2.88	0.34	0	0	0	0	0	0	0	0	1	0	0	0	0	0	0	0	0	0
1800	1	1.41	0.34	0	0	0	0	0	1	0	0	0	0	0	0	0	0	0	0	0	0
1801	1	4.36	0.34	0	0	0	0	1	0	0	0	0	0	0	0	0	0	0	0	0	0
1802	1	2.03	0.17	1	0	0	0	0	0	0	0	0	0	0	0	0	0	0	0	0	0
1803	1	2.14	0.59	0	0	0	0	1	0	0	0	0	1	1	0	1	0	0	0	1	0
1804	1	0.39	0.17	0	0	0	0	0	0	0	0	1	1	0	0	0	0	0	0	0	0
1805	0	3.49	0.05	0	0	0	0	0	1	0	0	0	0	0	0	0	0	0	0	0	0
1806	0	17.34	0.34	0	0	0	0	0	0	0	0	1	1	0	0	0	0	0	0	0	0
1807	0	17.35	0.66	0	1	0	0	0	0	0	0	0	0	0	0	0	0	0	0	0	0
1808	0	0.19	0.9	1	0	0	0	0	0	0	0	0	0	0	0	0	0	0	0	0	0
1809	0	2.25	0.71	1	0	0	0	0	0	0	0	0	0	0	0	0	0	0	0	0	0
1810	0	1.36	0.17	0	0	0	0	0	0	0	0	1	0	0	0	0	0	0	0	0	0
1811	0	0.55	0.34	1	0	0	0	0	0	0	0	0	0	0	0	0	0	0	0	0	0
1812	0	0.14	0.17	1	0	0	0	0	0	0	0	0	0	0	0	0	0	0	0	0	0
1813	1	15.11	0.17	0	0	0	0	0	0	0	0	1	0	0	0	0	0	0	0	0	0
1814	0	1.08	2.25	1	0	0	0	0	0	0	0	0	0	0	0	1	0	0	0	1	0
1815	1	8.34	0.71	0	0	0	0	0	0	0	0	1	1	0	0	0	0	0	0	0	0
1816	0	5.11	0.34	0	0	0	0	0	0	0	0	1	0	0	0	0	0	0	0	0	0
1817	1	14.22	0.05	0	0	0	0	0	1	0	0	0	0	0	0	0	0	0	0	0	0
1818	0	3.27	0.34	0	0	0	0	0	0	1	0	0	0	0	0	0	0	0	0	0	0
1819	0	2.61	0.17	1	0	0	0	0	0	0	0	0	0	0	0	0	0	0	0	0	0
1820	1	1.88	0.34	1	0	0	0	0	0	0	0	0	0	0	0	0	0	0	0	0	0
1821	0	15.85	1.14	0	0	0	0	0	0	0	0	1	1	1	0	0	1	0	0	0	0
1822	0	9.48	0.56	0	0	0	0	0	0	0	0	1	0	0	0	0	0	0	0	0	0
1823	0	1.5	0.34	0	0	0	0	0	0	0	0	1	1	0	0	0	0	0	0	0	0
1824	0	1.65	0.34	1	0	0	0	0	0	0	0	0	0	0	0	0	0	0	0	0	0
1825	0	9.06	0.17	0	0	0	1	0	0	0	0	0	0	0	0	0	0	0	0	0	0
1826	1	13.18	1.14	0	0	0	0	0	1	0	0	0	0	0	0	0	0	0	0	0	0
1827	1	7.08	0.17	1	0	0	0	0	0	0	0	0	0	0	0	0	0	0	0	0	0
1828	1	2.75	0.34	0	0	0	0	0	0	0	0	1	0	0	0	0	0	0	0	0	0
1829	0	14.36	0.11	0	0	0	0	0	1	0	0	0	0	0	0	0	0	0	0	0	0
1830	0	2.86	1.38	1	0	0	0	0	0	0	0	0	0	0	0	0	0	0	0	0	0
1831	0	1.81	1.14	1	0	0	0	0	0	0	0	0	0	0	0	0	0	0	0	0	0
1832	0	7.37	0.34	0	0	0	0	0	0	0	0	1	1	0	0	0	1	0	0	0	0
1833	1	1.01	0.71	0	0	0	0	0	0	1	0	0	0	0	0	0	0	0	0	0	0
1834	0	12.05	0.71	0	0	0	0	0	1	0	0	0	0	0	0	0	0	0	0	0	0
1835	0	5.29	0.17	0	0	0	0	0	0	0	0	1	1	0	0	0	0	0	0	0	0
1836	1	1.4	1.08	1	0	0	0	0	0	0	0	0	0	0	0	0	0	0	0	0	0
1837	0	17.77	36.69	0	0	0	0	0	0	1	0	0	1	1	0	1	1	0	1	0	0
1838	0	14.2	0.34	0	0	0	0	0	0	0	0	1	0	0	0	0	0	0	0	0	0
1839	0	14.38	0.71	0	0	0	0	0	0	0	0	1	1	0	0	0	0	0	0	0	0
1840	0	10.21	0.56	0	0	0	0	1	0	0	0	0	0	0	0	0	0	0	0	0	0
1841	1	2.85	0.34	1	0	0	0	0	0	0	0	0	0	0	0	0	0	0	0	0	0
1842	1	5.73	0.66	1	0	0	0	0	0	0	0	0	0	0	0	0	0	0	0	0	0
1843	0	0.95	0.34	1	0	0	0	0	0	0	0	0	0	0	0	0	0	0	0	0	0
1844	1	3.33	0.34	0	0	0	0	0	0	0	0	1	0	0	0	0	0	0	0	0	0
1845	0	11.87	0.34	1	0	0	0	0	0	0	0	0	0	0	0	0	0	0	0	0	0
1846	0	1.99	2.25	0	0	0	0	0	0	0	0	1	0	0	0	0	0	0	0	0	0
1847	1	3.12	0.29	0	0	0	0	0	0	0	0	1	1	0	0	0	0	0	0	0	0
1848	1	10.17	0.71	0	0	0	0	0	0	0	0	1	0	1	0	0	0	0	0	0	0
1849	0	17.05	4.24	0	1	0	0	0	0	0	0	0	0	0	0	0	0	0	0	0	0
1850	0	16.7	0.71	0	0	0	0	0	0	1	0	0	0	0	0	0	0	0	0	0	0
1851	0	3.88	0.29	0	1	0	0	0	0	0	0	0	0	0	0	0	0	0	0	0	0
1852	1	13.52	0.34	1	0	0	0	0	0	0	0	0	0	0	0	0	0	0	0	0	0
1853	1	0.39	0.34	0	0	0	0	0	0	0	0	1	0	0	0	0	0	0	0	0	0
1854	0	4.02	31.04	1	0	0	0	0	0	0	0	0	0	1	0	1	1	0	0	1	0
1855	0	0.98	0.34	1	0	0	0	0	0	0	0	0	0	0	0	0	0	0	0	0	0
1856	0	17.42	1.17	0	0	0	0	0	0	0	0	1	1	1	1	1	1	0	0	1	0
1857	1	17.38	0.17	0	0	0	0	0	0	0	0	1	1	0	0	0	0	0	0	0	0
1858	0	16.93	1.8	0	0	0	0	0	0	1	0	0	0	0	0	0	0	0	0	0	0
1859	1	5.99	2.76	0	0	0	0	0	0	0	0	1	0	1	0	0	0	0	0	0	0
1860	0	1.51	0.71	0	0	0	0	0	0	0	0	1	1	0	0	0	0	0	0	0	0
1861	0	0.24	0.34	1	0	0	0	0	0	0	0	0	0	0	0	0	0	0	0	0	0
1862	1	6.54	0.66	1	0	0	0	0	0	0	0	0	0	0	0	0	0	0	0	0	0
1863	1	14.42	0.29	0	0	0	0	0	0	0	0	1	1	0	0	0	0	0	0	0	0
1864	0	15.83	1.14	0	1	0	0	0	0	0	0	0	0	0	0	0	0	0	0	0	0
1865	1	12.02	23.01	0	0	0	0	0	0	1	0	0	0	0	0	0	0	0	0	0	0
1866	0	7.73	0.11	0	0	0	0	0	1	0	0	0	0	0	0	0	0	0	0	0	0
1867	1	0.65	2.22	0	0	0	0	1	0	0	0	0	0	0	0	0	0	0	0	1	0
1868	1	12.81	0.47	0	0	0	0	0	0	0	0	1	0	0	0	0	0	0	0	0	0
1869	0	19.4	1.8	0	0	0	0	0	0	1	0	0	0	0	0	0	0	0	0	0	0
1870	0	1.96	0.66	1	0	0	0	0	0	0	0	0	0	0	0	0	0	0	0	0	0
1871	1	10.17	0.34	0	0	0	0	0	0	0	0	1	0	0	0	0	0	0	0	0	0
1872	0	7.3	1.44	0	0	0	0	0	0	1	0	0	0	0	0	0	0	0	0	0	0
1873	0	18.44	0.17	0	0	0	0	0	0	0	0	1	1	0	0	0	0	0	0	0	0
1874	1	0.76	0.34	1	0	0	0	0	0	0	0	0	0	0	0	0	0	0	0	0	0
1875	0	9.42	0.34	1	0	0	0	0	0	0	0	0	0	0	0	0	0	0	0	0	0
1876	1	3.73	0.34	0	0	0	0	0	0	0	0	1	0	1	0	0	0	0	0	0	0
1877	1	7.06	0.34	0	0	0	0	0	0	1	0	0	1	0	0	0	0	0	0	0	0
1878	0	15.21	1.14	0	0	0	0	0	0	0	0	1	0	0	0	0	0	0	0	0	0
1879	0	7.66	0.56	0	0	0	0	0	0	0	0	1	0	0	0	0	0	0	0	0	0
1880	0	1.27	0.34	0	0	0	0	0	0	0	0	1	1	0	0	0	0	0	0	0	0
1881	0	0.68	0.66	1	0	0	0	0	0	0	0	0	0	0	0	0	0	0	0	0	0
1882	0	0.25	0.34	1	0	0	0	0	0	0	0	0	0	0	0	0	0	0	0	0	0
1883	1	0.56	0.34	1	0	0	0	0	0	0	0	0	0	0	0	0	0	0	0	0	0
1884	0	3.66	0.66	1	0	0	0	0	0	0	0	0	0	0	0	0	0	0	0	0	0
1885	1	9.74	0.17	0	0	0	0	0	0	0	0	1	0	0	0	0	0	0	0	0	0
1886	0	5.12	1.08	1	0	0	0	0	0	0	0	0	0	0	0	0	0	0	0	0	0
1887	1	0.84	0.34	1	0	0	0	0	0	0	0	0	0	0	0	0	0	0	0	0	0
1888	1	10.2	1.08	0	0	0	0	0	0	0	0	1	0	0	0	0	0	0	1	0	0
1889	0	3.1	0.66	1	0	0	0	0	0	0	0	0	0	0	0	0	0	0	0	0	0
1890	0	1.01	0.34	0	0	0	1	0	0	0	0	0	0	0	0	0	0	0	0	0	0
1891	1	15.26	2.76	0	0	0	0	0	0	1	0	0	0	0	0	0	0	0	0	0	0
1892	1	4.03	0.75	0	0	0	0	1	0	0	0	0	0	0	0	0	0	0	0	0	0
1893	0	0.09	0.17	1	0	0	0	0	0	0	0	0	0	0	0	0	0	0	0	0	0
1894	0	6.38	0.17	1	0	0	0	0	0	0	0	0	0	0	0	0	0	0	0	0	0
1895	1	1.34	0.34	1	0	0	0	0	0	0	0	0	0	0	0	0	0	0	0	0	0
1896	1	2.44	0.34	1	0	0	0	0	0	0	0	0	0	0	0	0	0	0	0	0	0
1897	0	27.13	9.1	0	0	0	0	0	0	0	1	0	0	0	0	0	1	0	1	0	0
1898	0	0.55	0.34	1	0	0	0	0	0	0	0	0	0	0	0	0	0	0	0	0	0
1899	0	17.73	0.17	0	0	0	0	0	0	0	1	0	0	0	0	0	0	0	0	0	0
1900	1	15.13	2.22	0	0	0	0	0	0	0	0	1	1	0	0	0	0	1	0	1	0
1901	0	15.45	0.34	0	0	0	1	0	0	0	0	0	0	0	0	0	0	0	0	0	0
1902	0	16.41	0.34	0	1	0	0	0	0	0	0	0	0	0	0	0	0	0	0	0	0
1903	0	0.12	1.38	1	0	0	0	0	0	0	0	0	0	0	0	0	0	0	0	0	0
1904	0	5.17	0.34	0	0	0	0	0	0	0	0	1	1	0	0	0	0	0	0	0	0
1905	0	1.25	0.71	1	0	0	0	0	0	0	0	0	0	0	0	0	0	0	0	0	0
1906	0	1.25	0.34	1	0	0	0	0	0	0	0	0	0	0	0	0	0	0	0	0	0
1907	0	0.33	0.34	1	0	0	0	0	0	0	0	0	0	0	0	0	0	0	0	0	0
1908	1	2.78	0.34	0	0	0	0	0	1	0	0	0	0	0	0	0	0	0	0	0	0
1909	1	11.07	29.6	0	0	0	0	0	0	0	0	1	0	0	0	0	1	0	1	0	0
1910	0	0.51	0.34	1	0	0	0	0	0	0	0	0	0	0	0	0	0	0	0	0	0
1911	1	15.42	1.14	0	0	0	0	1	0	0	0	0	0	0	0	0	0	0	0	0	0
1912	0	0.6	0.71	1	0	0	0	0	0	0	0	0	0	0	0	0	0	0	0	0	0
1913	0	4.11	0.34	1	0	0	0	0	0	0	0	0	0	0	0	0	0	0	0	0	0
1914	1	1.12	0.34	1	0	0	0	0	0	0	0	0	0	0	0	0	0	0	0	0	0
1915	1	1.61	0.66	1	0	0	0	0	0	0	0	0	0	0	0	0	0	0	0	0	0
1916	1	6.37	4.22	0	0	0	0	0	0	1	0	0	1	1	0	0	0	0	0	1	0
1917	0	10.56	0.34	0	0	0	0	0	0	0	0	1	0	0	0	0	0	0	0	0	0
1918	0	0.76	0.9	1	0	0	0	0	0	0	0	0	0	0	0	0	0	0	0	0	0
1919	0	3.41	0.66	1	0	0	0	0	0	0	0	0	0	0	0	0	0	0	0	0	0
1920	0	0.15	0.66	1	0	0	0	0	0	0	0	0	0	0	0	0	0	0	0	1	0
1921	1	1.19	0.34	1	0	0	0	0	0	0	0	0	0	0	0	0	0	0	0	0	0
1922	1	17.07	5.16	0	0	0	0	0	0	1	0	0	0	0	0	0	0	0	0	0	0
1923	1	16.78	0.34	0	0	0	0	0	1	0	0	0	0	0	0	0	0	0	0	0	0
1924	1	12.75	0.59	0	1	0	0	0	0	0	0	0	0	0	0	0	0	0	0	0	0
1925	0	0.85	5.16	0	0	0	0	0	0	1	0	0	1	1	0	0	0	0	0	1	0
1926	0	2.74	0.17	0	0	0	0	0	0	0	0	1	1	0	0	0	0	0	0	0	0
1927	1	0.65	0.34	1	0	0	0	0	0	0	0	0	0	0	0	0	0	0	0	0	0
1928	1	0.09	0.34	1	0	0	0	0	0	0	0	0	0	0	0	0	0	0	0	0	0
1929	1	17.47	15.52	0	0	0	0	0	0	1	0	0	0	0	0	1	0	0	0	0	1
1930	0	3.14	0.71	0	0	0	0	0	1	0	0	0	0	0	0	0	0	0	0	0	0
1931	0	17.09	1.14	0	1	0	0	0	0	0	0	0	0	0	0	0	0	0	0	0	0
1932	1	5.28	0.34	1	0	0	0	0	0	0	0	0	0	0	0	0	0	0	0	0	0
1933	1	1.72	0.66	1	0	0	0	0	0	0	0	0	0	0	0	0	0	0	0	0	0
1934	1	5.44	0.34	1	0	0	0	0	0	0	0	0	0	0	0	0	0	0	0	0	0
1935	0	0.65	0.56	1	0	0	0	0	0	0	0	0	0	0	0	0	0	0	0	0	0
1936	1	1.1	0.66	1	0	0	0	0	0	0	0	0	0	0	0	0	0	0	0	0	0
1937	0	10.71	4.22	1	0	0	0	0	0	0	0	0	0	0	0	0	0	0	0	0	0
1938	1	0.52	0.34	1	0	0	0	0	0	0	0	0	0	0	0	0	0	0	0	0	0
1939	0	13.65	0.07	0	0	0	0	0	1	0	0	0	0	0	0	0	0	0	0	0	0
1940	0	0.19	0.34	1	0	0	0	0	0	0	0	0	0	0	0	0	0	0	0	0	0
1941	1	19.68	0.05	0	0	0	0	0	1	0	0	0	0	0	0	0	0	0	0	0	0
1942	1	10.99	0.03	0	0	0	0	0	1	0	0	0	0	0	0	0	0	0	0	0	0
1943	1	10.25	0.34	1	0	0	0	0	0	0	0	0	0	0	0	0	0	0	0	0	0
1944	1	7.75	0.34	1	0	0	0	0	0	0	0	0	0	0	0	0	0	0	0	0	0
1945	0	0.2	0.34	1	0	0	0	0	0	0	0	0	0	0	0	0	0	0	0	0	0
1946	1	3.42	0.17	1	0	0	0	0	0	0	0	0	0	0	0	0	0	0	0	0	0
